# Supplementary material for: Metagenomics-based characterization of fecal microbiome and resistome of laying hens during the production cycle
Source: Front Vet Sci. 2026 Jan 13;12:1740567. doi: 10.3389/fvets.2025.1740567 (PMC12838260; doi:10.3389/fvets.2025.1740567)
Supplement: Supplementary Table 1 — Genome information statistics for 1,015 strains. [file Table_1.xlsx]

## Sheet: Supplementary table1
Supplementary table 1: Genome information statistics for 1015 strains.
Strain Id	contigs	genomeLen	gap	aveLen	N50	N90	maxlen	minlen	GC	Completeness	Contamination	GenomeSize	Phylum	Class	Order	Family	Genus	Species
HE1.bin.10	28	922327	0	32940.2	41382	18760	71288	8692	51.37	50.04	4.86	0.922327	p__Bacillota	c__Bacilli	o__Lactobacillales	f__Lactobacillaceae	g__Limosilactobacillus	s__Limosilactobacillus oris
HE1.bin.15	45	826028	0	18356.2	27599	7723	63425	3721	42.2	57.66	0.16	0.826028	p__Bacillota	c__Bacilli	o__Lactobacillales	f__Lactobacillaceae	g__Ligilactobacillus	s__Ligilactobacillus saerimneri
HE1.bin.24	44	898223	0	20414.2	24791	9738	81493	4174	52.98	60.91	0.07	0.898223	p__Bacillota	c__Bacilli	o__Lactobacillales	f__Lactobacillaceae	g__Limosilactobacillus	s__Limosilactobacillus gallistercoris
HE2.bin.102	246	1140854	0	4637.62	5146	2644	16933	2005	57.79	60.2	2.34	1.14085	p__Bacillota_A	c__Clostridia	o__Oscillospirales	f__Oscillospiraceae	g__Faecousia	s__Faecousia excrementipullorum
HE2.bin.104	460	2400251	0	5217.94	6018	2858	33230	2008	57.61	70.14	0.22	2.40025	p__Bacteroidota	c__Bacteroidia	o__Bacteroidales	f__Bacteroidaceae	g__Prevotella	s__Prevotella massiliensis
HE2.bin.106	137	1249303	0	9119	11542	4470	33184	2070	58.52	93.28	0	1.2493	p__Bacillota_A	c__Clostridia	o__Christensenellales	f__CAG-917	g__Limadaptatus	s__Limadaptatus sp944360115
HE2.bin.11	236	1621498	0	6870.75	8915	3557	24434	2065	46.65	91.47	3.18	1.6215	p__Bacillota_C	c__Negativicutes	o__Acidaminococcales	f__Acidaminococcaceae	g__CAG-266	s__CAG-266 sp000436095
HE2.bin.114	118	1766384	0	14969.4	19791	6803	84492	2280	53.05	72.6	0.94	1.76638	p__Bacteroidota	c__Bacteroidia	o__Bacteroidales	f__UBA932	g__Coprenecus	s__Coprenecus sp944326255
HE2.bin.119	60	2347335	0	39122.2	60104	17403	165911	3136	58.4	89.76	1.62	2.34734	p__Bacteroidota	c__Bacteroidia	o__Bacteroidales	f__Rikenellaceae	g__Alistipes	s__Alistipes sp944320685
HE2.bin.121	35	2270247	0	64864.2	121090	28034	243792	3492	46.59	96.07	0	2.27025	p__Bacteroidota	c__Bacteroidia	o__Bacteroidales	f__CHK158-818	g__Gallibacteroides	s__Unknown
HE2.bin.125	43	3595526	0	83616.9	119453	37894	391640	4407	51.18	76.48	0	3.59553	p__Pseudomonadota	c__Gammaproteobacteria	o__Enterobacterales	f__Enterobacteriaceae	g__Escherichia	s__Escherichia coli
HE2.bin.129	221	952048	0	4307.91	4679	2501	13111	2020	51.86	50.07	1.82	0.952048	p__Bacillota_A	c__Clostridia	o__Christensenellales	f__DTU072	g__Stercoripulliclostridium_A	s__Stercoripulliclostridium_A sp944362765
HE2.bin.132	157	1380265	0	8791.5	12623	3929	48934	2042	56.11	64.3	1.79	1.38027	p__Bacillota_A	c__Clostridia	o__Oscillospirales	f__Ruminococcaceae	g__Fournierella	s__Fournierella sp944382705
HE2.bin.135	201	1359652	0	6764.44	8956	3208	35397	2019	55.88	53.57	7.57	1.35965	p__Bacteroidota	c__Bacteroidia	o__Bacteroidales	f__UBA932	g__Coprenecus	s__Unknown
HE2.bin.138	478	1934307	0	4046.67	4394	2390	14712	2007	55.92	64.77	6.3	1.93431	p__Bacillota_A	c__Clostridia	o__Lachnospirales	f__Lachnospiraceae	g__Merdisoma	s__Merdisoma sp944383645
HE2.bin.139	154	1111454	0	7217.23	9619	3314	32148	2000	34.85	84.91	3.12	1.11145	p__Bacillota	c__Bacilli	o__RF39	f__UBA660	g__Faecenecus	s__Faecenecus gallistercoris
HE2.bin.141	314	1155041	0	3678.47	3862	2260	11036	2003	50.82	58.79	1.41	1.15504	p__Bacillota_A	c__Clostridia	o__Oscillospirales	f__Acutalibacteraceae	g__Fimenecus	s__Fimenecus excrementavium
HE2.bin.146	59	2143115	0	36324	53827	19198	174415	2076	45.92	96.27	0.68	2.14311	p__Spirochaetota	c__Spirochaetia	o__Sphaerochaetales	f__Sphaerochaetaceae	g__Ornithospirochaeta	s__Ornithospirochaeta stercorigallinarum
HE2.bin.155	357	3011305	0	8435.03	11846	3755	58319	2008	40.95	75.78	3.65	3.01131	p__Bacteroidota	c__Bacteroidia	o__Bacteroidales	f__Bacteroidaceae	g__Phocaeicola	s__Phocaeicola sp900544075
HE2.bin.156	336	1944059	0	5785.89	6471	3226	31751	2059	51.82	70.23	1.15	1.94406	p__Bacteroidota	c__Bacteroidia	o__Bacteroidales	f__P3	g__Pullibacteroides	s__Pullibacteroides excrementavium
HE2.bin.157	16	1045245	0	65327.8	89695	28909	324185	2071	50.3	60.28	0.02	1.04524	p__Bacteroidota	c__Bacteroidia	o__Bacteroidales	f__Rikenellaceae	g__Tidjanibacter	s__Tidjanibacter sp944326085
HE2.bin.158	83	2111994	0	25445.7	44972	11889	123717	2155	51.14	54.32	0.81	2.11199	p__Bacteroidota	c__Bacteroidia	o__Bacteroidales	f__Bacteroidaceae	g__Mediterranea	s__Unknown
HE2.bin.17	313	1284061	0	4102.43	4552	2444	18411	2006	58.89	56.54	1.13	1.28406	p__Bacillota_A	c__Clostridia	o__Oscillospirales	f__Oscillospiraceae	g__Faecousia	s__Faecousia faecigallinarum
HE2.bin.18	299	1274743	0	4263.35	4646	2433	14514	2006	60.78	77.61	3.19	1.27474	p__Bacillota_A	c__Clostridia	o__Christensenellales	f__Borkfalkiaceae	g__Gallimonas	s__Gallimonas sp944363395
HE2.bin.2	307	2132430	0	6946.03	8957	3372	33927	2001	55.75	84.77	7.43	2.13243	p__Bacillota_A	c__Clostridia	o__Oscillospirales	f__Oscillospiraceae	g__Faecousia	s__Faecousia faecipullorum
HE2.bin.20	304	2353866	0	7742.98	10657	3674	40979	2003	64.27	99.44	0.68	2.35387	p__Desulfobacterota	c__Desulfovibrionia	o__Desulfovibrionales	f__Desulfovibrionaceae	g__Desulfovibrio	s__Desulfovibrio sp900556755
HE2.bin.22	84	2589347	0	30825.6	42583	17904	116676	2947	50.34	94.45	0.03	2.58935	p__Bacteroidota	c__Bacteroidia	o__Bacteroidales	f__UBA932	g__Cryptobacteroides	s__Cryptobacteroides sp944326365
HE2.bin.26	198	2142060	0	10818.5	14901	5716	35057	2022	48.05	84.56	0.02	2.14206	p__Bacteroidota	c__Bacteroidia	o__Bacteroidales	f__Marinifilaceae	g__Odoribacter	s__Odoribacter faecigallinarum
HE2.bin.29	195	1638648	0	8403.32	11123	4041	54207	2009	47.51	52.18	0.18	1.63865	p__Bacteroidota	c__Bacteroidia	o__Bacteroidales	f__Bacteroidaceae	g__Phocaeicola	s__Phocaeicola salanitronis
HE2.bin.30	46	1976325	0	42963.6	65854	22332	178384	4495	48.28	99.73	0.45	1.97633	p__Bacteroidota	c__Bacteroidia	o__Bacteroidales	f__UBA932	g__Merdivivens	s__Merdivivens pullicola
HE2.bin.35	110	2307145	0	20974	32420	9665	95820	2115	45.06	75.92	2.3	2.30714	p__Bacteroidota	c__Bacteroidia	o__Bacteroidales	f__Bacteroidaceae	g__Phocaeicola	s__Phocaeicola sp002161765
HE2.bin.38	49	1783020	0	36388.2	52562	18545	222812	2494	51.79	62.41	2.89	1.78302	p__Bacteroidota	c__Bacteroidia	o__Bacteroidales	f__Bacteroidaceae	g__Prevotella	s__Prevotella sp944320195
HE2.bin.39	136	1806007	0	13279.5	17893	6141	59661	2236	51.86	50.62	0.81	1.80601	p__Bacteroidota	c__Bacteroidia	o__Bacteroidales	f__Bacteroidaceae	g__Prevotella	s__Prevotella sp000436595
HE2.bin.40	102	1578758	0	15478	25414	7971	60321	2032	50.67	77.69	0.25	1.57876	p__Bacillota_A	c__Clostridia	o__Christensenellales	f__UBA3700	g__Ornithoclostridium	s__Ornithoclostridium sp944381355
HE2.bin.42	273	2019859	0	7398.75	10368	3443	47539	2023	50.21	83.44	2.02	2.01986	p__Bacillota_A	c__Clostridia	o__Lachnospirales	f__Lachnospiraceae	g__Merdimonas	s__Merdimonas massiliensis_A
HE2.bin.43	211	924706	0	4382.49	4617	2497	19100	2007	53.63	67.82	0.33	0.924706	p__Elusimicrobiota	c__Elusimicrobia	o__Elusimicrobiales	f__Elusimicrobiaceae	g__Avelusimicrobium	s__Avelusimicrobium excrementipullorum
HE2.bin.47	132	1825790	0	13831.7	20774	6726	77143	2144	55.47	58.42	3.38	1.82579	p__Bacteroidota	c__Bacteroidia	o__Bacteroidales	f__Bacteroidaceae	g__Mediterranea	s__Mediterranea massiliensis
HE2.bin.49	391	1709242	0	4371.46	4746	2564	19369	2026	63.39	65.44	2.49	1.70924	p__Bacillota_A	c__Clostridia	o__Oscillospirales	f__Oscillospiraceae	g__Avoscillospira	s__Avoscillospira stercorigallinarum
HE2.bin.53	615	2442087	0	3970.87	4049	2387	40326	2001	46.78	72.59	8	2.44209	p__Bacillota_A	c__Clostridia	o__Lachnospirales	f__Lachnospiraceae	g__Mediterraneibacter	s__Mediterraneibacter merdigallinarum
HE2.bin.56	375	1515828	0	4042.21	4463	2419	13854	2008	66.01	53.57	3.15	1.51583	p__Bacillota_A	c__Clostridia	o__Oscillospirales	f__Oscillospiraceae	g__Intestinimonas	s__Intestinimonas sp944385655
HE2.bin.57	318	1298066	0	4081.97	4257	2437	13708	2003	40.79	61.73	1.13	1.29807	p__Bacillota_A	c__Clostridia	o__Oscillospirales	f__Acutalibacteraceae	g__Limousia	s__Limousia pullorum
HE2.bin.6	232	1973031	0	8504.44	12593	3916	42679	2033	45.1	61.29	1.57	1.97303	p__Bacteroidota	c__Bacteroidia	o__Bacteroidales	f__Bacteroidaceae	g__Phocaeicola	s__Phocaeicola intestinalis
HE2.bin.61	266	2171857	0	8164.88	10292	3911	43791	2012	53.75	84.22	0.33	2.17186	p__Bacillota_A	c__Clostridia	o__Oscillospirales	f__Acutalibacteraceae	g__UMGS1623	s__UMGS1623 sp944382025
HE2.bin.63	269	1490601	0	5541.27	6431	2802	19900	2019	42.32	78.68	2.07	1.4906	p__Bacillota	c__Bacilli	o__Lactobacillales	f__Lactobacillaceae	g__Ligilactobacillus	s__Ligilactobacillus agilis
HE2.bin.66	369	1693095	0	4588.33	5129	2537	24286	2008	59.47	67.26	0.31	1.6931	p__Bacillota_A	c__Clostridia	o__Christensenellales	f__CAG-138	g__Pelethousia	s__Pelethousia gallinarum
HE2.bin.67	283	2548476	0	9005.22	11682	4691	51739	2015	49.84	76.86	1.44	2.54848	p__Bacteroidota	c__Bacteroidia	o__Bacteroidales	f__Tannerellaceae	g__Parabacteroides	s__Parabacteroides intestinipullorum
HE2.bin.68	331	2142298	0	6472.2	8401	3015	44167	2019	33.97	81.32	8.06	2.1423	p__Bacillota	c__Bacilli	o__Lactobacillales	f__Lactobacillaceae	g__Ligilactobacillus	s__Ligilactobacillus salivarius
HE2.bin.78	225	1483175	0	6591.89	8753	3109	75379	2018	47.37	83.39	0.66	1.48317	p__Pseudomonadota	c__Gammaproteobacteria	o__Burkholderiales	f__Burkholderiaceae_A	g__Aphodousia	s__Aphodousia secunda_B
HE2.bin.82	35	2194669	0	62704.8	105324	45103	191123	2040	50.05	96.85	1.59	2.19467	p__Bacteroidota	c__Bacteroidia	o__Bacteroidales	f__UBA932	g__Cryptobacteroides	s__Cryptobacteroides excrementavium
HE2.bin.86	227	1510012	0	6652.04	8325	3351	55811	2001	51.34	53.46	8.6	1.51001	p__Bacteroidota	c__Bacteroidia	o__Bacteroidales	f__UBA932	g__Coprenecus	s__Unknown
HE2.bin.87	227	743883	0	3277.02	3415	2174	10354	2001	41.14	52.99	3.41	0.743883	p__Bacillota	c__Bacilli	o__Lactobacillales	f__Lactobacillaceae	g__Ligilactobacillus	s__Ligilactobacillus aviarius
HE2.bin.88	342	3166471	0	9258.69	12187	4425	54721	2002	44.58	81.67	2.65	3.16647	p__Bacteroidota	c__Bacteroidia	o__Bacteroidales	f__Tannerellaceae	g__Parabacteroides	s__Parabacteroides sp900547435
HE2.bin.89	121	955205	0	7894.26	11547	3525	51002	2014	55.21	60.92	2.27	0.955205	p__Bacillota_A	c__Clostridia	o__Christensenellales	f__Borkfalkiaceae	g__Coproplasma	s__Coproplasma sp944327465
HE2.bin.90	183	2170746	0	11862	19741	5376	74819	2188	52.42	75.07	3.29	2.17075	p__Bacteroidota	c__Bacteroidia	o__Bacteroidales	f__UBA932	g__Cryptobacteroides	s__Cryptobacteroides sp944326305
HE2.bin.95	403	1848959	0	4587.99	5041	2561	29802	2000	64.3	81.11	2.96	1.84896	p__Bacillota_A	c__Clostridia	o__Oscillospirales	f__Ruminococcaceae	g__Gemmiger	s__Gemmiger stercoripullorum
HE2.bin.99	25	930755	0	37230.2	60328	14696	99133	6489	41.89	97.84	0	0.930755	p__Pseudomonadota	c__Alphaproteobacteria	o__Rs-D84	f__Rs-D84	g__Enterousia	s__Enterousia sp944389595
HE3.bin.12	112	1131395	0	10101.7	11505	5528	50793	2736	42.3	70.22	0.49	1.13139	p__Bacillota	c__Bacilli	o__Lactobacillales	f__Lactobacillaceae	g__Ligilactobacillus	s__Ligilactobacillus agilis
HE3.bin.30	106	1683145	0	15878.7	27517	6955	93554	2177	38.56	86.32	0.79	1.68314	p__Bacillota	c__Bacilli	o__Lactobacillales	f__Lactobacillaceae	g__Limosilactobacillus	s__Limosilactobacillus reuteri_E
HE3.bin.33	62	1515459	0	24442.9	31441	12969	80405	3721	50.25	83.36	0.79	1.51546	p__Bacillota	c__Bacilli	o__Lactobacillales	f__Lactobacillaceae	g__Lactobacillus	s__Unknown
HE4.bin.101	33	1331363	0	40344.3	56923	22720	177062	2190	54.82	50.6	0.02	1.33136	p__Bacteroidota	c__Bacteroidia	o__Bacteroidales	f__Bacteroidaceae	g__Prevotella	s__Prevotella sp944320195
HE4.bin.102	112	720006	0	6428.62	8287	3235	26582	2011	44.85	75.09	0.99	0.720006	p__Pseudomonadota	c__Alphaproteobacteria	o__Rs-D84	f__Rs-D84	g__Enterousia	s__Enterousia sp944392595
HE4.bin.104	202	1775492	0	8789.56	12754	3864	63198	2014	36.91	92.79	3.85	1.77549	p__Bacillota	c__Bacilli	o__Lactobacillales	f__Lactobacillaceae	g__Lactobacillus	s__Lactobacillus crispatus
HE4.bin.111	42	2414445	0	57486.8	98237	32251	182663	2288	37.97	100	0.02	2.41445	p__Bacteroidota	c__Bacteroidia	o__Bacteroidales	f__F082	g__Limimorpha	s__Limimorpha sp002633315
HE4.bin.112	90	2550287	0	28336.5	38654	13740	199324	2035	54.41	79.44	0.04	2.55029	p__Bacteroidota	c__Bacteroidia	o__Bacteroidales	f__Bacteroidaceae	g__Mediterranea	s__Mediterranea intestinavium
HE4.bin.116	314	2039946	0	6496.64	8163	3297	23843	2014	46.42	85.61	1.77	2.03995	p__Bacteroidota	c__Bacteroidia	o__Bacteroidales	f__Rikenellaceae	g__Alistipes_A	s__Alistipes_A sp900539755
HE4.bin.117	19	352140	0	18533.7	25453	12298	44346	2039	44.25	67.37	0.05	0.35214	p__Patescibacteria	c__Saccharimonadia	o__Saccharimonadales	f__Nanosyncoccaceae	g__UBA2834	s__Unknown
HE4.bin.120	80	1381988	0	17274.8	30113	8361	124846	2133	28.37	88.41	4.52	1.38199	p__Bacillota	c__Bacilli	o__RF39	f__UBA660	g__Onthocola_B	s__Onthocola_B sp944363815
HE4.bin.121	72	2253897	0	31304.1	52945	16338	131344	2118	49.81	65.99	0.1	2.2539	p__Bacteroidota	c__Bacteroidia	o__Bacteroidales	f__Bacteroidaceae	g__Mediterranea	s__Mediterranea pullorum
HE4.bin.122	344	1345478	0	3911.27	4297	2393	18969	2014	60.57	54.23	1.6	1.34548	p__Bacillota_A	c__Clostridia	o__Oscillospirales	f__Oscillospiraceae	g__Avoscillospira	s__Avoscillospira stercoripullorum
HE4.bin.124	151	709692	0	4699.95	5203	2535	19997	2001	41.39	78.57	3.4	0.709692	p__Pseudomonadota	c__Alphaproteobacteria	o__Rs-D84	f__Rs-D84	g__Enterousia	s__Enterousia sp944392565
HE4.bin.129	41	2262093	0	55173	80255	26003	179482	7045	47.75	79.28	0.01	2.26209	p__Bacteroidota	c__Bacteroidia	o__Bacteroidales	f__Muribaculaceae	g__Avimuribaculum	s__Avimuribaculum pullicola
HE4.bin.131	15	1501953	0	100130	106034	70741	169139	32829	58.98	91.34	0.18	1.50195	p__Bacteroidota	c__Bacteroidia	o__Bacteroidales	f__UBA932	g__Cryptobacteroides	s__Cryptobacteroides avistercoris
HE4.bin.133	31	874013	0	28194	38089	15021	107756	3715	52.45	68.97	0.16	0.874013	p__Bacillota	c__Bacilli	o__RFN20	f__CAG-288	g__Enterosoma	s__Enterosoma merdigallinarum
HE4.bin.136	107	1294052	0	12093.9	20281	5095	55735	2031	33.13	70.41	1.62	1.29405	p__Bacillota	c__Bacilli	o__RF39	f__UBA660	g__Faecenecus	s__Unknown
HE4.bin.139	361	1835254	0	5083.81	5959	2746	17708	2002	64.93	80.01	2.57	1.83525	p__Bacillota_A	c__Clostridia	o__Oscillospirales	f__Oscillospiraceae	g__Scatomorpha	s__Scatomorpha stercorigallinarum
HE4.bin.140	104	2962091	0	28481.6	45684	13748	126590	2130	47.18	93.28	0.89	2.96209	p__Bacteroidota	c__Bacteroidia	o__Bacteroidales	f__Marinifilaceae	g__Odoribacter	s__Odoribacter faecigallinarum
HE4.bin.148	457	1925981	0	4214.4	4577	2416	15929	2001	64.14	77.54	7.18	1.92598	p__Bacillota_A	c__Clostridia	o__Oscillospirales	f__Ruminococcaceae	g__Gemmiger	s__Gemmiger stercoripullorum
HE4.bin.152	96	1356105	0	14126.1	20902	6141	90627	2003	28.71	86.33	2.89	1.3561	p__Bacillota	c__Bacilli	o__RF39	f__UBA660	g__Coprosoma	s__Coprosoma sp944358725
HE4.bin.154	363	2446790	0	6740.47	9611	3175	33259	2021	51.69	79.57	4.84	2.44679	p__Bacillota_A	c__Clostridia	o__Lachnospirales	f__Lachnospiraceae	g__Mediterraneibacter	s__Mediterraneibacter faecigallinarum
HE4.bin.156	439	2379640	0	5420.59	6573	2829	21744	2018	55.9	78.73	6.17	2.37964	p__Bacillota_A	c__Clostridia	o__Lachnospirales	f__Lachnospiraceae	g__Merdisoma	s__Merdisoma sp944383645
HE4.bin.158	57	622034	0	10912.9	15572	4658	51001	2004	39.21	93.49	0.08	0.622034	p__Patescibacteria	c__Saccharimonadia	o__Saccharimonadales	f__Nanosyncoccaceae	g__Nanosyncoccus	s__Unknown
HE4.bin.160	29	2467226	0	85076.8	89156	41455	253415	2790	47.93	96.58	0	2.46723	p__Bacteroidota	c__Bacteroidia	o__Bacteroidales	f__Muribaculaceae	g__Limisoma	s__Limisoma gallistercoris
HE4.bin.162	92	3077715	0	33453.4	63670	18012	161928	2125	44.26	88.51	0.58	3.07771	p__Bacteroidota	c__Bacteroidia	o__Bacteroidales	f__Tannerellaceae	g__Parabacteroides	s__Parabacteroides sp900547435
HE4.bin.164	70	1588413	0	22691.6	31344	15681	93424	2022	34.89	84.25	1.75	1.58841	p__Bacillota	c__Bacilli	o__Erysipelotrichales	f__Erysipelotrichaceae	g__Faecalitalea	s__Faecalitalea cylindroides
HE4.bin.168	36	2121937	0	58942.7	96499	35626	205607	2819	52.25	79.89	0.46	2.12194	p__Bacteroidota	c__Bacteroidia	o__Bacteroidales	f__Bacteroidaceae	g__Prevotella	s__Prevotella sp944319935
HE4.bin.169	353	2207881	0	6254.62	7453	3095	29341	2024	59.3	83.96	2.66	2.20788	p__Bacillota_A	c__Clostridia	o__Lachnospirales	f__Lachnospiraceae	g__Lachnoclostridium_A	s__Lachnoclostridium_A stercoripullorum
HE4.bin.17	249	1902506	0	7640.59	9475	3758	50808	2034	49.14	69.24	3.2	1.90251	p__Bacillota_A	c__Clostridia	o__Lachnospirales	f__Lachnospiraceae	g__Mediterraneibacter	s__Mediterraneibacter excrementipullorum
HE4.bin.176	291	1598733	0	5493.93	6881	2792	26245	2027	51.12	53.73	0.33	1.59873	p__Bacteroidota	c__Bacteroidia	o__Bacteroidales	f__P3	g__Pullibacteroides	s__Pullibacteroides excrementavium
HE4.bin.177	95	1450290	0	15266.2	23606	7653	45714	2032	49.09	88.28	1.01	1.45029	p__Elusimicrobiota	c__Elusimicrobia	o__Elusimicrobiales	f__Elusimicrobiaceae	g__UBA1436	s__UBA1436 sp944327085
HE4.bin.18	46	2173643	0	47253.1	79123	23623	294213	2427	59.51	100	0.43	2.17364	p__Bacillota_A	c__Clostridia	o__Oscillospirales	f__Oscillospiraceae	g__Enterenecus	s__Enterenecus faecium
HE4.bin.23	42	816993	0	19452.2	36430	10347	96823	2407	41.48	95.36	0	0.816993	p__Pseudomonadota	c__Alphaproteobacteria	o__Rs-D84	f__Rs-D84	g__Enterousia	s__Enterousia sp944389235
HE4.bin.27	33	2339017	0	70879.3	104445	40299	210313	3994	62.95	91.07	0.4	2.33902	p__Bacteroidota	c__Bacteroidia	o__Bacteroidales	f__Rikenellaceae	g__Alistipes	s__Alistipes excrementigallinarum
HE4.bin.32	87	1611842	0	18526.9	31774	8260	95611	2021	32.92	99.69	0.11	1.61184	p__Desulfobacterota	c__Desulfovibrionia	o__Desulfovibrionales	f__Desulfovibrionaceae	g__Lawsonia	s__Lawsonia intracellularis
HE4.bin.35	121	2289120	0	18918.3	26684	10127	77562	2030	64.18	89.47	0.25	2.28912	p__Desulfobacterota	c__Desulfovibrionia	o__Desulfovibrionales	f__Desulfovibrionaceae	g__Desulfovibrio	s__Desulfovibrio sp900556755
HE4.bin.38	156	1629140	0	10443.2	15192	5167	46709	2000	29.09	99.11	8.06	1.62914	p__Bacillota_A	c__Clostridia	o__TANB77	f__CAG-508	g__CALXRW01	s__CALXRW01 sp944390965
HE4.bin.41	14	1812167	0	129440	251479	54362	329687	13434	57.09	77.16	0.02	1.81217	p__Bacteroidota	c__Bacteroidia	o__Bacteroidales	f__Bacteroidaceae	g__Alloprevotella	s__Alloprevotella pullistercoris
HE4.bin.43	484	3416821	0	7059.55	8997	3367	41565	2009	42.17	85.67	7.24	3.41682	p__Bacteroidota	c__Bacteroidia	o__Bacteroidales	f__Tannerellaceae	g__Parabacteroides	s__Parabacteroides faecavium
HE4.bin.44	332	1354712	0	4080.46	4491	2413	18961	2003	62.87	56.84	2.49	1.35471	p__Bacillota_A	c__Clostridia	o__Oscillospirales	f__Oscillospiraceae	g__Scatomorpha	s__Scatomorpha sp944387285
HE4.bin.49	159	1448430	0	9109.62	12935	3943	33386	2008	52.06	93.59	1.27	1.44843	p__Bacillota_A	c__Clostridia	o__Christensenellales	f__DTU072	g__Stercoripulliclostridium_A	s__Stercoripulliclostridium_A sp944363505
HE4.bin.50	298	1032369	0	3464.33	3689	2225	9742	2000	47.98	64.31	0.2	1.03237	p__Bacillota_A	c__Clostridia	o__Oscillospirales	f__Acutalibacteraceae	g__UBA737	s__UBA737 sp944376655
HE4.bin.51	337	1235216	0	3665.33	3731	2254	21643	2015	50.77	76.79	0.1	1.23522	p__Bacillota_A	c__Clostridia	o__Oscillospirales	f__Acutalibacteraceae	g__Fimenecus	s__Fimenecus excrementavium
HE4.bin.56	351	1688357	0	4810.13	5528	2626	24479	2000	53.12	70.59	6.17	1.68836	p__Bacillota_A	c__Clostridia	o__Lachnospirales	f__Lachnospiraceae	g__Massilistercora	s__Massilistercora timonensis
HE4.bin.59	139	1824025	0	13122.5	18386	6993	61307	2022	63.24	87.07	0.08	1.82403	p__Bacillota_A	c__Clostridia	o__Christensenellales	f__CAG-138	g__Aphodomorpha	s__Aphodomorpha sp900540495
HE4.bin.60	169	2118852	0	12537.6	21425	5697	51869	2029	53.47	83.92	1	2.11885	p__Bacillota_A	c__Clostridia	o__Lachnospirales	f__Lachnospiraceae	g__Onthocola_A	s__Onthocola_A sp944376975
HE4.bin.61	86	3164151	0	36792.4	66516	21598	205458	2027	40.75	86.71	0.16	3.16415	p__Bacteroidota	c__Bacteroidia	o__Bacteroidales	f__Bacteroidaceae	g__Phocaeicola	s__Phocaeicola coprocola
HE4.bin.64	255	2941733	0	11536.2	15896	5724	47438	2095	49.9	83.88	0.77	2.94173	p__Bacteroidota	c__Bacteroidia	o__Bacteroidales	f__Tannerellaceae	g__Parabacteroides	s__Parabacteroides intestinipullorum
HE4.bin.65	81	2352441	0	29042.5	43444	12962	188802	3170	48.6	84.49	0.03	2.35244	p__Bacteroidota	c__Bacteroidia	o__Bacteroidales	f__Muribaculaceae	g__Avimuribaculum	s__Avimuribaculum sp944321865
HE4.bin.66	90	1091344	0	12126	18675	5760	74223	2007	31.1	91.56	2.15	1.09134	p__Bacillota	c__Bacilli	o__RF39	f__UBA660	g__Faecimonas	s__Faecimonas sp944332475
HE4.bin.68	277	1091781	0	3941.45	4335	2387	12576	2007	47.16	62.53	0.67	1.09178	p__Bacillota_C	c__Negativicutes	o__Acidaminococcales	f__Acidaminococcaceae	g__CAG-266	s__CAG-266 sp000436095
HE4.bin.69	372	1743131	0	4685.84	5265	2567	26062	2001	51.56	55.33	0.88	1.74313	p__Bacteroidota	c__Bacteroidia	o__Bacteroidales	f__UBA932	g__Cryptobacteroides	s__Cryptobacteroides intestinavium
HE4.bin.7	33	2426204	0	73521.3	104808	46331	190293	3327	52.37	96.16	3.31	2.4262	p__Bacteroidota	c__Bacteroidia	o__Bacteroidales	f__UBA932	g__Cryptobacteroides	s__Cryptobacteroides sp944326325
HE4.bin.77	200	1861833	0	9309.17	12569	4338	43022	2048	46.58	52.59	0.9	1.86183	p__Bacteroidota	c__Bacteroidia	o__Bacteroidales	f__Bacteroidaceae	g__Phocaeicola	s__Phocaeicola salanitronis
HE4.bin.78	71	2391048	0	33676.7	57061	17853	224176	2073	50.33	86.22	0.04	2.39105	p__Bacteroidota	c__Bacteroidia	o__Bacteroidales	f__UBA932	g__Cryptobacteroides	s__Cryptobacteroides intestinipullorum
HE4.bin.79	259	1106102	0	4270.66	4505	2420	18341	2001	41.15	63.4	2.04	1.1061	p__Bacillota	c__Bacilli	o__Erysipelotrichales	f__Erysipelotrichaceae	g__Faecalicoccus	s__Faecalicoccus acidiformans
HE4.bin.8	86	1646288	0	19142.9	28531	9206	86622	2023	51.57	59.08	0.06	1.64629	p__Bacteroidota	c__Bacteroidia	o__Bacteroidales	f__Bacteroidaceae	g__Prevotella	s__Prevotella sp000433175
HE4.bin.82	203	762270	0	3755.02	3982	2377	10313	2014	41.68	53.15	0.43	0.76227	p__Bacillota_A	c__Clostridia	o__Peptostreptococcales	f__Anaerovoracaceae	g__Gallibacter	s__Gallibacter intestinalis
HE4.bin.83	162	2360199	0	14569.1	22181	7004	51373	2049	44.2	86.17	0.27	2.3602	p__Bacteroidota	c__Bacteroidia	o__Bacteroidales	f__Bacteroidaceae	g__43-108	s__43-108 sp001915545
HE4.bin.86	221	941970	0	4262.31	4441	2480	18378	2000	41.2	65.13	1.18	0.94197	p__Bacillota	c__Bacilli	o__Lactobacillales	f__Lactobacillaceae	g__Ligilactobacillus	s__Ligilactobacillus aviarius
HE4.bin.87	482	1532574	0	3179.61	3181	2218	8502	2001	60.87	66.41	5	1.53257	p__Synergistota	c__Synergistia	o__Synergistales	f__Synergistaceae	g__Caccocola	s__Caccocola faecigallinarum
HE4.bin.89	255	1075306	0	4216.89	4485	2476	17578	2001	46.06	58.06	0.19	1.07531	p__Bacteroidota	c__Bacteroidia	o__Bacteroidales	f__UBA932	g__Egerieousia	s__Egerieousia sp944325445
HE4.bin.9	30	930932	0	31031.1	56220	14553	114358	2037	41.61	96.93	1.01	0.930932	p__Pseudomonadota	c__Alphaproteobacteria	o__Rs-D84	f__Rs-D84	g__Enterousia	s__Enterousia sp944389595
HE4.bin.90	252	1249672	0	4959.02	5820	2711	17543	2006	49.73	72.47	0.25	1.24967	p__Bacillota_A	c__Clostridia	o__Oscillospirales	f__Ruminococcaceae	g__Faeciplasma	s__Faeciplasma gallinarum
HE4.bin.91	108	1329398	0	12309.2	17646	6171	76714	2277	58.52	91.57	1.2	1.3294	p__Bacillota_A	c__Clostridia	o__Christensenellales	f__CAG-917	g__Limadaptatus	s__Limadaptatus sp944360115
HE5.bin.1	198	2297758	0	11604.8	16993	5491	60502	2051	51.8	91.81	2.43	2.29776	p__Bacteroidota	c__Bacteroidia	o__Bacteroidales	f__UBA932	g__Coprenecus	s__Coprenecus pullicola
HE5.bin.17	126	1791255	0	14216.3	21141	7392	69218	2050	46.03	92.73	1.18	1.79126	p__Bacillota_C	c__Negativicutes	o__Acidaminococcales	f__Acidaminococcaceae	g__CAG-266	s__CAG-266 sp000436095
HE5.bin.19	166	2193139	0	13211.7	19026	6264	69200	2004	64.18	85.28	0.02	2.19314	p__Bacillota_A	c__Clostridia	o__Oscillospirales	f__Ruminococcaceae	g__Gemmiger	s__Gemmiger stercoripullorum
HE5.bin.21	20	1444728	0	72236.4	178819	43729	207812	2020	30.32	92.58	0.26	1.44473	p__Methanobacteriota	c__Methanobacteria	o__Methanobacteriales	f__Methanobacteriaceae	g__Methanobrevibacter_A	s__Methanobrevibacter_A woesei
HE5.bin.24	106	1484980	0	14009.2	18657	6364	113516	2150	50.51	83.65	0.08	1.48498	p__Bacillota	c__Bacilli	o__Lactobacillales	f__Lactobacillaceae	g__Lactobacillus	s__Unknown
HE5.bin.27	153	1643931	0	10744.6	27972	4114	72959	2033	33.98	75.97	1.81	1.64393	p__Bacillota	c__Bacilli	o__Lactobacillales	f__Lactobacillaceae	g__Lactobacillus	s__Lactobacillus johnsonii
HE5.bin.31	57	362891	0	6366.51	7531	3468	18781	2068	44.49	54.91	0.07	0.362891	p__Patescibacteria	c__Saccharimonadia	o__Saccharimonadales	f__Nanosyncoccaceae	g__UBA2834	s__Unknown
HE5.bin.38	106	1192894	0	11253.7	16663	5508	50729	2135	45.04	98.82	0.18	1.19289	p__Pseudomonadota	c__Alphaproteobacteria	o__RF32	f__UBA3637	g__CALXZG01	s__CALXZG01 sp944391735
HE5.bin.41	230	1829600	0	7954.78	11021	3532	39556	2004	25.91	98.87	4.41	1.8296	p__Bacillota_A	c__Clostridia	o__TANB77	f__CAG-508	g__CAG-269	s__CAG-269 sp944386685
HE5.bin.44	228	1481483	0	6497.73	8154	3142	25795	2003	31.26	86	0.48	1.48148	p__Campylobacterota	c__Campylobacteria	o__Campylobacterales	f__Campylobacteraceae	g__Campylobacter_D	s__Campylobacter_D coli
HE5.bin.45	153	2045688	0	13370.5	17563	6508	53359	2156	52.73	69.37	0.06	2.04569	p__Bacteroidota	c__Bacteroidia	o__Bacteroidales	f__Bacteroidaceae	g__Prevotella	s__Prevotella sp944319935
HE5.bin.47	368	1668253	0	4533.3	4832	2409	130762	2003	66.4	65.7	8.52	1.66825	p__Actinomycetota	c__Coriobacteriia	o__Coriobacteriales	f__Atopobiaceae	g__UBA1367	s__UBA1367 sp002305995
HE5.bin.48	399	1413375	0	3542.29	3655	2276	14652	2005	63.98	55.35	2.15	1.41338	p__Bacteroidota	c__Bacteroidia	o__Bacteroidales	f__Rikenellaceae	g__Alistipes	s__Alistipes merdavium
HE5.bin.49	145	1180341	0	8140.28	12287	3557	39272	2044	36.45	57.73	1.25	1.18034	p__Bacillota	c__Bacilli	o__Lactobacillales	f__Lactobacillaceae	g__Lactobacillus	s__Lactobacillus crispatus
HE5.bin.5	63	3005509	0	47706.5	91537	27675	176178	2085	47.27	94.57	0.27	3.00551	p__Bacteroidota	c__Bacteroidia	o__Bacteroidales	f__Bacteroidaceae	g__Phocaeicola	s__Phocaeicola barnesiae
HE5.bin.50	102	1361103	0	13344.1	22044	5912	100101	2169	54.85	91.13	0.36	1.3611	p__Actinomycetota	c__Actinomycetia	o__Actinomycetales	f__Bifidobacteriaceae	g__Aeriscardovia	s__Aeriscardovia aeriphila
HE5.bin.55	37	1196404	0	32335.2	48143	15786	103245	3583	42.55	58.21	0.02	1.1964	p__Bacillota	c__Bacilli	o__Lactobacillales	f__Lactobacillaceae	g__Ligilactobacillus	s__Ligilactobacillus agilis
HE5.bin.56	233	2766589	0	11873.8	16140	5458	84329	2021	44.85	83.95	4.08	2.76659	p__Bacteroidota	c__Bacteroidia	o__Bacteroidales	f__Bacteroidaceae	g__Phocaeicola	s__Phocaeicola sp002161765
HE5.bin.59	378	1467676	0	3882.74	4064	2488	15266	2012	54.51	57.96	2.97	1.46768	p__Bacillota_A	c__Clostridia	o__Oscillospirales	f__Oscillospiraceae	g__Faecousia	s__Faecousia faecavium
HE5.bin.60	58	1685331	0	29057.4	34999	17027	128789	2308	43.18	95.43	0.7	1.68533	p__Bacillota	c__Bacilli	o__Lactobacillales	f__Lactobacillaceae	g__Limosilactobacillus	s__Limosilactobacillus faecipullorum
HE5.bin.62	28	809645	0	28915.9	43587	16205	110253	2275	29.05	66.37	0	0.809645	p__Bacillota	c__Bacilli	o__Lactobacillales	f__Lactobacillaceae	g__Gallilactobacillus	s__Gallilactobacillus intestinavium
HE5.bin.83	48	1795884	0	37414.2	55650	19746	124193	5654	58.47	95.51	0.3	1.79588	p__Bacteroidota	c__Bacteroidia	o__Bacteroidales	f__UBA932	g__Cryptobacteroides	s__Cryptobacteroides avistercoris
HE6.bin.1	371	1279280	0	3448.19	3449	2232	10732	2002	66.11	54.72	3.31	1.27928	p__Actinomycetota	c__Coriobacteriia	o__Coriobacteriales	f__Coriobacteriaceae	g__Coprousia	s__Coprousia avicola
HE6.bin.10	144	2692301	0	18696.5	27186	10015	73549	2003	52.64	86.18	3.31	2.6923	p__Bacteroidota	c__Bacteroidia	o__Bacteroidales	f__Barnesiellaceae	g__Barnesiella	s__Barnesiella viscericola
HE6.bin.100	377	2069319	0	5488.91	6214	2836	22746	2006	53.04	72.99	2.39	2.06932	p__Bacillota_A	c__Clostridia	o__Oscillospirales	f__Acutalibacteraceae	g__Heritagella	s__Heritagella sp905215105
HE6.bin.104	210	2745460	0	13073.6	19309	6253	76176	2405	46.98	77.37	3.73	2.74546	p__Bacteroidota	c__Bacteroidia	o__Bacteroidales	f__Bacteroidaceae	g__Phocaeicola	s__Phocaeicola salanitronis
HE6.bin.105	133	3790927	0	28503.2	57451	15515	141804	2009	42.29	91.91	0.03	3.79093	p__Bacteroidota	c__Bacteroidia	o__Bacteroidales	f__Tannerellaceae	g__Parabacteroides	s__Parabacteroides faecavium
HE6.bin.106	101	3010168	0	29803.6	52467	15293	149218	2443	47.42	92.34	0.3	3.01017	p__Bacteroidota	c__Bacteroidia	o__Bacteroidales	f__Marinifilaceae	g__Odoribacter	s__Odoribacter faecigallinarum
HE6.bin.109	31	1882458	0	60724.4	83911	35852	142948	2425	57.46	94.84	0.24	1.88246	p__Bacteroidota	c__Bacteroidia	o__Bacteroidales	f__UBA932	g__Cryptobacteroides	s__Cryptobacteroides excrementigallinarum
HE6.bin.110	16	1194850	0	74678.1	135894	29505	218152	9277	46.64	62.75	0	1.19485	p__Bacteroidota	c__Bacteroidia	o__Bacteroidales	f__Muribaculaceae	g__Limisoma	s__Limisoma intestinavium
HE6.bin.112	71	1808392	0	25470.3	49705	12272	105604	2026	28.86	95.13	7.55	1.80839	p__Bacillota	c__Bacilli	o__RF39	f__UBA660	g__Faecimonas	s__Faecimonas sp944332295
HE6.bin.115	187	3371308	0	18028.4	34895	7803	131929	2014	40.33	67.12	7.08	3.37131	p__Bacteroidota	c__Bacteroidia	o__Bacteroidales	f__Bacteroidaceae	g__Phocaeicola	s__Phocaeicola coprocola
HE6.bin.117	243	2091364	0	8606.44	11051	4474	41431	2019	47.23	52.98	0.73	2.09136	p__Bacteroidota	c__Bacteroidia	o__Bacteroidales	f__Bacteroidaceae	g__Mediterranea	s__Mediterranea ndongoniae
HE6.bin.12	252	2268718	0	9002.85	11175	4717	40056	2053	49.99	67.85	0.73	2.26872	p__Bacteroidota	c__Bacteroidia	o__Bacteroidales	f__Tannerellaceae	g__Parabacteroides	s__Parabacteroides intestinipullorum
HE6.bin.127	87	2989605	0	34363.3	72176	16311	183421	2051	46.01	83.85	0.29	2.98961	p__Bacteroidota	c__Bacteroidia	o__Bacteroidales	f__Bacteroidaceae	g__Phocaeicola	s__Phocaeicola coprophilus
HE6.bin.131	140	2253327	0	16095.2	22326	8347	82143	2014	44.75	77.33	0.09	2.25333	p__Bacteroidota	c__Bacteroidia	o__Bacteroidales	f__Bacteroidaceae	g__Phocaeicola	s__Phocaeicola sp002161765
HE6.bin.135	387	2134640	0	5515.87	6717	2873	27651	2002	62.14	80.26	3.18	2.13464	p__Bacillota_A	c__Clostridia	o__Oscillospirales	f__Ruminococcaceae	g__Faecalibacterium	s__Faecalibacterium sp002160895
HE6.bin.136	127	2136760	0	16824.9	25530	8013	101272	2046	52.57	79.24	0.92	2.13676	p__Bacteroidota	c__Bacteroidia	o__Bacteroidales	f__UBA932	g__Cryptobacteroides	s__Cryptobacteroides excrementipullorum
HE6.bin.141	476	3337456	0	7011.46	9429	3273	36574	2014	47.37	92.4	9.13	3.33746	p__Bacillota_A	c__Clostridia	o__Lachnospirales	f__Lachnospiraceae	g__Mediterraneibacter	s__Mediterraneibacter sp019418195
HE6.bin.142	95	2427519	0	25552.8	40285	10491	137017	2370	52.13	88.67	0.42	2.42752	p__Bacteroidota	c__Bacteroidia	o__Bacteroidales	f__UBA932	g__Cryptobacteroides	s__Cryptobacteroides faecavium
HE6.bin.143	101	2808865	0	27810.5	34714	15543	79632	2918	53.32	83.58	0.13	2.80886	p__Bacteroidota	c__Bacteroidia	o__Bacteroidales	f__Bacteroidaceae	g__Paraprevotella	s__Paraprevotella sp944319925
HE6.bin.149	103	1948387	0	18916.4	30783	10115	114659	2224	45.18	88.87	1.55	1.94839	p__Bacillota_C	c__Negativicutes	o__Acidaminococcales	f__Acidaminococcaceae	g__CAG-266	s__CAG-266 sp000436095
HE6.bin.150	188	1696569	0	9024.3	12991	4141	47922	2012	60.66	85.6	1.74	1.69657	p__Bacillota_A	c__Clostridia	o__Oscillospirales	f__Oscillospiraceae	g__Enterenecus	s__Enterenecus avicola
HE6.bin.21	29	2045577	0	70537.1	100533	36775	209932	7544	49.51	96.09	0.14	2.04558	p__Bacteroidota	c__Bacteroidia	o__Bacteroidales	f__UBA932	g__Cryptobacteroides	s__Cryptobacteroides faecigallinarum
HE6.bin.24	83	3119060	0	37579	58151	19432	138335	2115	48.94	89.04	0.02	3.11906	p__Bacteroidota	c__Bacteroidia	o__Bacteroidales	f__Bacteroidaceae	g__Phocaeicola	s__Phocaeicola excrementipullorum
HE6.bin.25	68	2171814	0	31938.4	56069	17060	128401	2051	55	83.38	0.27	2.17181	p__Bacteroidota	c__Bacteroidia	o__Bacteroidales	f__UBA932	g__Coprenecus	s__Coprenecus avistercoris
HE6.bin.29	86	2706985	0	31476.6	54094	13964	171598	2863	51.07	95.57	0.11	2.70698	p__Bacteroidota	c__Bacteroidia	o__Bacteroidales	f__P3	g__Pullibacteroides	s__Pullibacteroides sp944320465
HE6.bin.3	238	2324686	0	9767.59	13188	4902	59386	2192	54.94	80.45	0.92	2.32469	p__Bacteroidota	c__Bacteroidia	o__Bacteroidales	f__Barnesiellaceae	g__Barnesiella	s__Barnesiella merdigallinarum
HE6.bin.32	39	1692149	0	43388.4	66807	18494	123549	4373	54.02	56.71	0.02	1.69215	p__Bacteroidota	c__Bacteroidia	o__Bacteroidales	f__Bacteroidaceae	g__Prevotella	s__Prevotella sp944320195
HE6.bin.34	64	3132072	0	48938.6	67439	26855	199555	2043	49.28	90.43	1.93	3.13207	p__Bacteroidota	c__Bacteroidia	o__Bacteroidales	f__Bacteroidaceae	g__Mediterranea	s__Mediterranea pullorum
HE6.bin.39	239	2653460	0	11102.3	15350	5762	86073	2072	45.23	80.7	0.34	2.65346	p__Bacteroidota	c__Bacteroidia	o__Bacteroidales	f__Bacteroidaceae	g__Phocaeicola	s__Phocaeicola plebeius_A
HE6.bin.4	28	1460949	0	52176.8	138309	23109	278430	2025	34.18	95.5	0.3	1.46095	p__Bacillota	c__Bacilli	o__RF39	f__UBA660	g__Faecenecus	s__Faecenecus gallistercoris
HE6.bin.43	253	1639308	0	6479.48	8092	3337	31934	2008	59.45	92.89	0.01	1.63931	p__Bacillota_A	c__Clostridia	o__Christensenellales	f__Borkfalkiaceae	g__Borkfalkia	s__Borkfalkia faecavium
HE6.bin.44	80	1143950	0	14299.4	20455	8031	55801	2023	29.3	61.88	4.08	1.14395	p__Bacillota	c__Bacilli	o__RF39	f__UBA660	g__Coprosoma	s__Unknown
HE6.bin.46	401	1551258	0	3868.47	4052	2415	17172	2001	56.17	57.09	2.51	1.55126	p__Bacillota_A	c__Clostridia	o__Lachnospirales	f__Lachnospiraceae	g__Merdisoma	s__Merdisoma sp944383645
HE6.bin.48	49	2780292	0	56740.7	84554	29996	215895	2855	43.22	81.21	0.02	2.78029	p__Bacteroidota	c__Bacteroidia	o__Bacteroidales	f__Bacteroidaceae	g__43-108	s__43-108 sp001915545
HE6.bin.50	58	1516058	0	26138.9	41185	14178	84321	2104	58.07	94.42	0.23	1.51606	p__Bacillota_A	c__Clostridia	o__Christensenellales	f__Borkfalkiaceae	g__Gallimonas	s__Gallimonas sp944367465
HE6.bin.56	51	2103143	0	41238.1	71172	20100	179149	2027	49.18	95.09	0.05	2.10314	p__Bacillota_A	c__Clostridia	o__Oscillospirales	f__Acutalibacteraceae	g__RGIG2774	s__RGIG2774 sp944380845
HE6.bin.58	48	1035535	0	21573.7	33954	10738	66082	2349	26.47	77.5	1.39	1.03554	p__Bacillota_A	c__Clostridia	o__TANB77	f__CAG-508	g__CAG-269	s__CAG-269 sp944388035
HE6.bin.60	115	2017820	0	17546.3	29802	8232	65413	2013	68.42	92.62	2.87	2.01782	p__Actinomycetota	c__Coriobacteriia	o__Coriobacteriales	f__Atopobiaceae	g__Thermophilibacter	s__Thermophilibacter timonensis
HE6.bin.62	28	2398394	0	85656.9	122744	42549	285765	3412	47.11	94.29	0.04	2.39839	p__Bacteroidota	c__Bacteroidia	o__Bacteroidales	f__Bacteroidaceae	g__Avibacteroides	s__Avibacteroides excrementipullorum
HE6.bin.68	100	743217	0	7432.17	10532	3075	27151	2073	29.85	76.27	5.13	0.743217	p__Bacillota_A	c__Clostridia	o__TANB77	f__CAG-508	g__CALXRW01	s__CALXRW01 sp944390965
HE6.bin.69	119	1263832	0	10620.4	17621	4639	65957	2025	36.2	77.24	1.64	1.26383	p__Bacillota	c__Bacilli	o__Lactobacillales	f__Lactobacillaceae	g__Lactobacillus	s__Lactobacillus gallinarum
HE6.bin.7	60	2096146	0	34935.8	54028	17416	215768	2655	48.92	92.09	0.06	2.09615	p__Bacteroidota	c__Bacteroidia	o__Bacteroidales	f__UBA932	g__Merdivivens	s__Merdivivens pullistercoris
HE6.bin.71	390	1869208	0	4792.84	5486	2586	23352	2000	64.7	73.83	0.77	1.86921	p__Desulfobacterota	c__Desulfovibrionia	o__Desulfovibrionales	f__Desulfovibrionaceae	g__Desulfovibrio	s__Desulfovibrio sp900556755
HE6.bin.72	81	1160833	0	14331.3	24538	7285	70242	2006	27.21	68.98	1.18	1.16083	p__Bacillota	c__Bacilli	o__RF39	f__UBA660	g__Coprosoma	s__Coprosoma sp944329375
HE6.bin.73	275	1404268	0	5106.43	5822	2708	19512	2029	53.41	63.46	1.22	1.40427	p__Bacillota_A	c__Clostridia	o__Lachnospirales	f__Lachnospiraceae	g__Mediterraneibacter	s__Mediterraneibacter guildfordensis
HE6.bin.75	136	1300383	0	9561.64	14972	4445	48054	2049	53.16	66.93	0.4	1.30038	p__Bacteroidota	c__Bacteroidia	o__Bacteroidales	f__UBA932	g__Coprenecus	s__Coprenecus sp944326255
HE6.bin.76	417	1941292	0	4655.38	5226	2625	26112	2003	59.01	70.45	6.94	1.94129	p__Bacteroidota	c__Bacteroidia	o__Bacteroidales	f__Rikenellaceae	g__Alistipes	s__Alistipes sp944320685
HE6.bin.79	178	1698354	0	9541.31	12561	4344	63560	2008	50.51	87.24	0.93	1.69835	p__Bacillota_A	c__Clostridia	o__Oscillospirales	f__Acutalibacteraceae	g__Fimenecus	s__Fimenecus excrementavium
HE6.bin.80	442	2057455	0	4654.88	5243	2650	18086	2011	43.17	71.07	1.42	2.05746	p__Bacillota_A	c__Clostridia	o__Oscillospirales	f__CAG-382	g__UMGS882	s__UMGS882 sp003343885
HE6.bin.82	131	1591652	0	12150	15687	6165	53736	2003	51.6	69.17	0.51	1.59165	p__Bacteroidota	c__Bacteroidia	o__Bacteroidales	f__UBA932	g__Coprenecus	s__Coprenecus sp900544175
HE6.bin.9	123	2042329	0	16604.3	24126	8796	59865	2215	59.61	88.35	1.76	2.04233	p__Bacillota_A	c__Clostridia	o__Oscillospirales	f__Oscillospiraceae	g__Enterenecus	s__Enterenecus faecium
HE6.bin.91	302	1393195	0	4613.23	4991	2863	12942	2002	50.73	52.46	0.44	1.39319	p__Bacteroidota	c__Bacteroidia	o__Bacteroidales	f__Barnesiellaceae	g__Barnesiella_A	s__Barnesiella_A excrementipullorum
HE6.bin.93	335	1779654	0	5312.4	5989	2907	27852	2009	47.91	58.22	0.53	1.77965	p__Bacteroidota	c__Bacteroidia	o__Bacteroidales	f__Muribaculaceae	g__Avimuribaculum	s__Avimuribaculum sp944321685
HE6.bin.97	192	2059231	0	10725.2	15553	4776	56745	2118	64.85	94.26	0.41	2.05923	p__Actinomycetota	c__Actinomycetia	o__Actinomycetales	f__Bifidobacteriaceae	g__Bifidobacterium	s__Bifidobacterium pullorum_B
HE7.bin.1	184	1772184	0	9631.43	12950	4359	63590	2043	45.08	84.51	0.5	1.77218	p__Bacillota_C	c__Negativicutes	o__Veillonellales	f__Veillonellaceae	g__Veillonella_A	s__Veillonella_A magna
HE7.bin.11	109	1656303	0	15195.4	22092	7915	56139	2252	28.32	56.51	0.35	1.6563	p__Bacillota_A	c__Clostridia	o__Clostridiales	f__Clostridiaceae	g__Clostridium	s__Clostridium cuniculi
HE7.bin.17	87	501413	0	5763.37	7046	2950	26378	2006	42.92	80.39	1.3	0.501413	p__Patescibacteria	c__Saccharimonadia	o__Saccharimonadales	f__JAGQMS01	g__Unknown	s__Unknown
HE7.bin.2	110	1126332	0	10239.4	14750	5032	62771	2197	51.23	83.81	0.04	1.12633	p__Bacillota	c__Bacilli	o__Lactobacillales	f__Lactobacillaceae	g__Ligilactobacillus	s__Ligilactobacillus avistercoris
HE7.bin.20	87	885066	0	10173.2	14078	4860	52293	2025	50.22	94.09	0.03	0.885066	p__Patescibacteria	c__ABY1	o__SBBC01	f__HK-STAS-PATE-3	g__HK-STAS-PATE-3	s__Unknown
HE7.bin.23	126	932080	0	7397.46	9361	3903	30560	2047	25.71	52.06	0.27	0.93208	p__Bacillota_A	c__Clostridia	o__Clostridiales	f__Clostridiaceae	g__Dwaynesavagella	s__Dwaynesavagella gallinarum
HE7.bin.24	339	1715440	0	5060.29	5965	2814	23289	2014	50.96	76.42	0.69	1.71544	p__Pseudomonadota	c__Gammaproteobacteria	o__Burkholderiales	f__Nitrosomonadaceae	g__Nitrosomonas	s__Nitrosomonas europaea
HE7.bin.30	668	2913374	0	4361.34	4865	2424	21034	2000	62.8	74.67	0.94	2.91337	p__Chloroflexota	c__Chloroflexia	o__Thermomicrobiales	f__UBA6265	g__Unknown	s__Unknown
HE7.bin.35	89	2364956	0	26572.5	50597	10760	175368	2235	65.98	96.27	1.09	2.36496	p__Actinomycetota	c__Coriobacteriia	o__Coriobacteriales	f__Atopobiaceae	g__UBA1367	s__Unknown
HE7.bin.38	293	1717465	0	5861.66	8118	2737	34147	2013	63.2	74.74	5.06	1.71747	p__Actinomycetota	c__Coriobacteriia	o__Coriobacteriales	f__Atopobiaceae	g__RUG721	s__RUG721 sp004010535
HE7.bin.39	226	1308130	0	5788.19	6917	2871	39739	2006	39.28	55.75	3.2	1.30813	p__Pseudomonadota	c__Gammaproteobacteria	o__Enterobacterales_A	f__Pasteurellaceae	g__Gallibacterium	s__Gallibacterium anatis
HE7.bin.40	726	3325210	0	4580.18	5283	2432	25627	2000	60.5	75.93	4.5	3.32521	p__Chloroflexota	c__Anaerolineae	o__Promineofilales	f__Promineofilaceae	g__Promineofilum	s__Promineofilum sp023384355
HE7.bin.43	155	771157	0	4975.21	6182	2701	20703	2026	30.85	54.15	0.15	0.771157	p__Fusobacteriota	c__Fusobacteriia	o__Fusobacteriales	f__Fusobacteriaceae	g__Fusobacterium_A	s__Fusobacterium_A sp900549465
HE7.bin.46	98	2076628	0	21190.1	35356	11975	124793	2252	41.01	96.37	0.3	2.07663	p__Methanobacteriota	c__Methanobacteria	o__Methanobacteriales	f__Methanobacteriaceae	g__Methanobacterium_A	s__Methanobacterium_A sp002067325
HE7.bin.47	230	1591649	0	6920.21	9179	3237	48295	2000	47.29	82.66	0.66	1.59165	p__Bacillota	c__Bacilli	o__Lactobacillales	f__Lactobacillaceae	g__Limosilactobacillus	s__Limosilactobacillus mucosae
HE7.bin.5	64	2946166	0	46033.8	69144	26618	172783	2523	38.96	99.71	0.07	2.94617	p__Bacteroidota	c__Bacteroidia	o__AKYH767-A	f__OLB10	g__OLB10	s__OLB10 sp001567275
HE7.bin.7	191	1672455	0	8756.31	16224	3507	62293	2007	32.87	85.38	1.8	1.67246	p__Bacillota	c__Bacilli	o__Lactobacillales	f__Lactobacillaceae	g__Ligilactobacillus	s__Ligilactobacillus salivarius
HE8.bin.12	290	1293362	0	4459.87	5006	2357	29823	2003	39.87	63.27	0.06	1.29336	p__Pseudomonadota	c__Gammaproteobacteria	o__Enterobacterales_A	f__Pasteurellaceae	g__Gallibacterium	s__Gallibacterium anatis
HE8.bin.16	227	1713422	0	7548.11	11526	3274	59748	2019	32.76	87.97	1.27	1.71342	p__Bacillota	c__Bacilli	o__Lactobacillales	f__Lactobacillaceae	g__Ligilactobacillus	s__Ligilactobacillus salivarius
HE8.bin.23	598	2298942	0	3844.38	3964	2354	15123	2000	60.23	53.64	0.69	2.29894	p__Chloroflexota	c__Chloroflexia	o__Thermomicrobiales	f__UBA6265	g__JAMLHN01	s__Unknown
HE8.bin.25	397	1400183	0	3526.91	3781	2262	13279	2015	37.77	56.6	1.52	1.40018	p__Methanobacteriota	c__Methanobacteria	o__Methanobacteriales	f__Methanobacteriaceae	g__Methanobacterium	s__Methanobacterium sp020855015
HE8.bin.30	158	5447715	0	34479.2	54674	16822	197414	2143	64.27	95.63	3.29	5.44771	p__Chloroflexota	c__Anaerolineae	o__JAAEKA01	f__JAAEKA01	g__JANWYQ01	s__Unknown
HE8.bin.38	48	349573	0	7282.77	9481	3513	42612	2126	47.48	65.49	0.01	0.349573	p__Patescibacteria	c__Saccharimonadia	o__Saccharimonadales	f__Nanosyncoccaceae	g__UBA2834	s__Unknown
HE8.bin.45	83	831498	0	10018	14071	4981	37002	2343	44.13	91.76	0.39	0.831498	p__Patescibacteria	c__Microgenomatia	o__UBA1400	f__PJMF01	g__JAHIVK01	s__Unknown
HE8.bin.49	157	1339470	0	8531.66	10916	4230	65312	2050	42.04	72.05	1.93	1.33947	p__Bacillota	c__Bacilli	o__Lactobacillales	f__Lactobacillaceae	g__Ligilactobacillus	s__Ligilactobacillus agilis
HE8.bin.7	108	1237525	0	11458.6	17783	4578	154418	2159	34.63	60.33	0.49	1.23752	p__Bacillota	c__Bacilli	o__Lactobacillales	f__Lactobacillaceae	g__Lactobacillus	s__Lactobacillus johnsonii
HE8.bin.8	157	1364311	0	8689.88	12693	3751	66474	2016	35.98	69.59	3.69	1.36431	p__Bacillota	c__Bacilli	o__Lactobacillales	f__Lactobacillaceae	g__Lactobacillus	s__Lactobacillus gallinarum
HL1.bin.103	207	953614	0	4606.83	5333	2650	15848	2002	27.32	62.05	1.72	0.953614	p__Bacillota	c__Bacilli	o__RF39	f__UBA660	g__Onthousia	s__Unknown
HL1.bin.104	332	1603165	0	4828.81	5286	2610	22746	2043	59.99	77.36	4.07	1.60316	p__Bacillota_A	c__Clostridia	o__Oscillospirales	f__Oscillospiraceae	g__Enterenecus	s__Enterenecus sp944385445
HL1.bin.105	44	1533731	0	34857.5	57384	18795	100812	4516	47.86	81.15	0.48	1.53373	p__Bacillota_C	c__Negativicutes	o__Acidaminococcales	f__Acidaminococcaceae	g__CAG-266	s__CAG-266 sp944390935
HL1.bin.107	222	788809	0	3553.19	3689	2312	12593	2010	48.91	54.06	0	0.788809	p__Bacillota_A	c__Clostridia	o__Oscillospirales	f__Acutalibacteraceae	g__UBA737	s__UBA737 sp944376655
HL1.bin.109	206	1930069	0	9369.27	13734	4125	152546	2033	55.21	53.55	8.63	1.93007	p__Bacteroidota	c__Bacteroidia	o__Bacteroidales	f__Bacteroidaceae	g__Mediterranea	s__Mediterranea massiliensis
HL1.bin.11	83	1895520	0	22837.6	42840	10503	138065	2130	46.06	91.34	7.17	1.89552	p__Bacillota_C	c__Negativicutes	o__Acidaminococcales	f__Acidaminococcaceae	g__CAG-266	s__CAG-266 sp000436095
HL1.bin.114	328	1379935	0	4207.12	4334	2527	15171	2005	46.75	57.73	1.16	1.37993	p__Spirochaetota	c__Spirochaetia	o__Sphaerochaetales	f__Sphaerochaetaceae	g__Ornithospirochaeta	s__Ornithospirochaeta stercorigallinarum
HL1.bin.119	207	760487	0	3673.85	3838	2299	10580	2006	54	55.31	0.81	0.760487	p__Elusimicrobiota	c__Elusimicrobia	o__Elusimicrobiales	f__Elusimicrobiaceae	g__Avelusimicrobium	s__Avelusimicrobium excrementipullorum
HL1.bin.120	61	2489471	0	40811	69297	19601	154342	2006	46.4	82.45	0.03	2.48947	p__Bacteroidota	c__Bacteroidia	o__Bacteroidales	f__Muribaculaceae	g__Limisoma	s__Limisoma sp900544305
HL1.bin.121	489	1917742	0	3921.76	4108	2365	20273	2003	46.82	62.31	3.04	1.91774	p__Bacillota_A	c__Clostridia	o__Lachnospirales	f__Lachnospiraceae	g__Mediterraneibacter	s__Mediterraneibacter merdigallinarum
HL1.bin.124	425	1849183	0	4351.02	4715	2479	22433	2005	63.69	75.35	4.27	1.84918	p__Bacteroidota	c__Bacteroidia	o__Bacteroidales	f__Rikenellaceae	g__Alistipes	s__Alistipes excrementigallinarum
HL1.bin.139	334	1205893	0	3610.46	3732	2317	13105	2004	57.81	60.69	0.38	1.20589	p__Bacillota_A	c__Clostridia	o__Oscillospirales	f__Oscillospiraceae	g__Faecousia	s__Faecousia intestinavium
HL1.bin.14	126	512422	0	4066.84	4385	2621	12926	2002	46.62	53.14	0	0.512422	p__Pseudomonadota	c__Alphaproteobacteria	o__Rs-D84	f__Rs-D84	g__Enterousia	s__Enterousia intestinigallinarum
HL1.bin.141	387	1560459	0	4032.19	4192	2473	17656	2000	57.75	56.18	0.32	1.56046	p__Bacteroidota	c__Bacteroidia	o__Bacteroidales	f__Rikenellaceae	g__Alistipes	s__Alistipes sp944321175
HL1.bin.143	67	1800613	0	26874.8	47298	13788	111520	2026	51.64	79.59	0.5	1.80061	p__Bacteroidota	c__Bacteroidia	o__Bacteroidales	f__UBA932	g__Cryptobacteroides	s__Cryptobacteroides gallistercoris
HL1.bin.150	386	1681774	0	4356.93	4674	2559	14842	2007	49.04	53.88	4.26	1.68177	p__Bacteroidota	c__Bacteroidia	o__Bacteroidales	f__Muribaculaceae	g__Avimuribaculum	s__Avimuribaculum sp944321865
HL1.bin.154	89	2153975	0	24202	40604	12896	87714	2148	51.66	61.04	1.08	2.15397	p__Bacteroidota	c__Bacteroidia	o__Bacteroidales	f__Bacteroidaceae	g__Mediterranea	s__Mediterranea sp944320865
HL1.bin.158	370	3509656	0	9485.56	13041	4489	67147	2003	55.6	87.32	2.41	3.50966	p__Bacillota_A	c__Clostridia	o__Lachnospirales	f__Lachnospiraceae	g__Eisenbergiella	s__Eisenbergiella sp944380025
HL1.bin.2	53	2205059	0	41604.9	54616	18018	238869	6733	59.34	92.83	0.11	2.20506	p__Verrucomicrobiota	c__Verrucomicrobiae	o__Verrucomicrobiales	f__Akkermansiaceae	g__Akkermansia	s__Akkermansia sp944390825
HL1.bin.21	13	1995357	0	153489	338770	91340	398127	19622	50.39	80.24	0	1.99536	p__Bacteroidota	c__Bacteroidia	o__Bacteroidales	f__Barnesiellaceae	g__Barnesiella_A	s__Barnesiella_A excrementipullorum
HL1.bin.27	150	2241185	0	14941.2	22785	7103	59231	2222	64.91	86.8	0.15	2.24119	p__Verrucomicrobiota	c__Verrucomicrobiae	o__Verrucomicrobiales	f__Akkermansiaceae	g__Akkermansia	s__Akkermansia intestinavium
HL1.bin.29	60	2577438	0	42957.3	71524	22550	181264	2315	54.06	87.55	0.96	2.57744	p__Bacteroidota	c__Bacteroidia	o__Bacteroidales	f__UBA932	g__Cryptobacteroides	s__Cryptobacteroides merdigallinarum
HL1.bin.30	270	1017646	0	3769.06	3878	2292	13716	2005	52.75	54.41	1.4	1.01765	p__Bacillota_A	c__Clostridia	o__Oscillospirales	f__Acutalibacteraceae	g__Eubacterium_R	s__Eubacterium_R sp944380545
HL1.bin.31	55	890078	0	16183.2	25908	7579	64864	2785	43.04	96.83	0	0.890078	p__Pseudomonadota	c__Alphaproteobacteria	o__Rs-D84	f__Rs-D84	g__Enterousia	s__Enterousia sp944392535
HL1.bin.33	279	2770287	0	9929.34	12966	4719	60350	2009	47.49	85.38	4.27	2.77029	p__Bacillota_A	c__Clostridia	o__Lachnospirales	f__Lachnospiraceae	g__Mediterraneibacter	s__Mediterraneibacter catenae
HL1.bin.42	174	1624204	0	9334.51	12948	4592	36055	2000	52.95	98.65	0.86	1.6242	p__Bacillota_A	c__Clostridia	o__Oscillospirales	f__Acutalibacteraceae	g__CALWPT01	s__CALWPT01 sp944383495
HL1.bin.47	130	3890466	0	29926.7	45651	16227	294873	2071	49.08	90.24	4.27	3.89047	p__Bacteroidota	c__Bacteroidia	o__Bacteroidales	f__Bacteroidaceae	g__Mediterranea	s__Mediterranea sp900553815
HL1.bin.59	150	2222721	0	14818.1	23597	6352	92900	2164	45.61	99.03	1.05	2.22272	p__Bacteroidota	c__Bacteroidia	o__Bacteroidales	f__Muribaculaceae	g__Limisoma	s__Limisoma faecipullorum
HL1.bin.6	17	1441623	0	84801.4	114511	52010	195233	2519	30.12	97.3	0.19	1.44162	p__Methanobacteriota	c__Methanobacteria	o__Methanobacteriales	f__Methanobacteriaceae	g__Methanobrevibacter_A	s__Methanobrevibacter_A woesei
HL1.bin.60	384	1962738	0	5111.3	6095	2660	21387	2000	36.53	72.41	0.13	1.96274	p__Bacillota_A	c__Clostridia	o__Lachnospirales	f__Lachnospiraceae	g__Fimimorpha	s__Fimimorpha faecalis
HL1.bin.65	598	2909650	0	4865.64	5609	2651	40684	2001	43.66	71.79	9.77	2.90965	p__Bacteroidota	c__Bacteroidia	o__Bacteroidales	f__Bacteroidaceae	g__43-108	s__43-108 sp001915545
HL1.bin.70	155	2720245	0	17550	24538	9278	72458	2190	47.65	98.65	0.07	2.72024	p__Bacteroidota	c__Bacteroidia	o__Bacteroidales	f__Marinifilaceae	g__Odoribacter	s__Odoribacter faecigallinarum
HL1.bin.8	79	2112308	0	26738.1	47464	15904	120066	2098	52.23	76.71	0.71	2.11231	p__Bacteroidota	c__Bacteroidia	o__Bacteroidales	f__UBA932	g__Cryptobacteroides	s__Cryptobacteroides sp944322715
HL1.bin.80	97	2527200	0	26053.6	39487	13795	142387	2445	53.33	79.57	3.13	2.5272	p__Bacteroidota	c__Bacteroidia	o__Bacteroidales	f__Bacteroidaceae	g__Mediterranea	s__Mediterranea sp944322365
HL1.bin.81	74	1526986	0	20635	30139	10578	81029	2396	48.83	98.31	1.24	1.52699	p__Bacillota_A	c__Clostridia	o__Christensenellales	f__CAG-917	g__Faecicola	s__Faecicola pullistercoris
HL1.bin.82	421	1535492	0	3647.25	3837	2301	13239	2002	59.04	55.46	3.55	1.53549	p__Bacillota_A	c__Clostridia	o__Lachnospirales	f__Lachnospiraceae	g__Lachnoclostridium_A	s__Lachnoclostridium_A stercoripullorum
HL1.bin.92	15	1898309	0	126554	284700	55506	448594	2174	50.33	98.35	0.02	1.89831	p__Bacillota_A	c__Clostridia	o__Oscillospirales	f__Acutalibacteraceae	g__Fimenecus	s__Fimenecus excrementavium
HL1.bin.98	248	1350270	0	5444.64	6321	2653	23345	2005	53.06	57.53	1.59	1.35027	p__Bacillota_A	c__Clostridia	o__Lachnospirales	f__Lachnospiraceae	g__Mediterraneibacter	s__Mediterraneibacter guildfordensis
HL1.bin.99	183	1866160	0	10197.6	15301	4384	64192	2080	49.98	79.38	1.05	1.86616	p__Bacillota_A	c__Clostridia	o__Lachnospirales	f__Lachnospiraceae	g__Merdimonas	s__Merdimonas massiliensis_A
HL2.bin.10	105	846032	0	8057.45	8902	4571	24444	2081	51.89	53.82	0.77	0.846032	p__Bacillota	c__Bacilli	o__Lactobacillales	f__Lactobacillaceae	g__Limosilactobacillus	s__Limosilactobacillus oris
HL2.bin.15	267	2470767	0	9253.81	14336	3916	68902	2004	26.44	91.57	2.14	2.47077	p__Bacillota_A	c__Clostridia	o__Peptostreptococcales	f__Peptostreptococcaceae	g__Romboutsia	s__Romboutsia sp904418825
HL2.bin.24	58	997957	0	17206.2	24345	6763	122023	2080	33.97	64.71	0.71	0.997957	p__Bacillota	c__Bacilli	o__Lactobacillales	f__Lactobacillaceae	g__Ligilactobacillus	s__Ligilactobacillus excrementigallinarum
HL2.bin.37	277	1520681	0	5489.82	6495	2663	37800	2004	29.9	77.16	2.2	1.52068	p__Fusobacteriota	c__Fusobacteriia	o__Fusobacteriales	f__Fusobacteriaceae	g__Fusobacterium_A	s__Fusobacterium_A sp900549465
HL3.bin.100	230	2278031	0	9904.48	12779	5030	55763	2005	45.24	77.15	1.13	2.27803	p__Bacteroidota	c__Bacteroidia	o__Bacteroidales	f__Bacteroidaceae	g__Phocaeicola	s__Phocaeicola sp002161765
HL3.bin.101	127	2526762	0	19895.8	36239	9597	112860	2109	45.65	80.15	2.11	2.52676	p__Bacteroidota	c__Bacteroidia	o__Bacteroidales	f__Bacteroidaceae	g__Paraprevotella	s__Paraprevotella stercoravium
HL3.bin.102	256	1125921	0	4398.13	4907	2448	18498	2014	37.5	62.2	5.2	1.12592	p__Bacillota	c__Bacilli	o__Lactobacillales	f__Lactobacillaceae	g__Lactobacillus	s__Lactobacillus crispatus
HL3.bin.105	332	1280534	0	3857.03	4142	2318	12931	2002	51.02	65.51	0.67	1.28053	p__Bacillota_A	c__Clostridia	o__Oscillospirales	f__Acutalibacteraceae	g__Fimenecus	s__Fimenecus excrementavium
HL3.bin.106	124	979445	0	7898.75	10812	3761	36028	2097	50.31	62.42	1.25	0.979445	p__Halobacteriota	c__Methanomicrobia	o__Methanomicrobiales	f__Methanocorpusculaceae	g__Methanocorpusculum	s__Methanocorpusculum faecipullorum
HL3.bin.107	55	1141427	0	20753.2	32355	8855	107385	2130	28.1	90.18	0.2	1.14143	p__Bacillota	c__Bacilli	o__RFN20	f__CAG-826	g__Onthovivens	s__Unknown
HL3.bin.109	299	1708073	0	5712.62	6822	2801	35592	2006	47.88	86.45	1.31	1.70807	p__Bacillota_A	c__Clostridia	o__Oscillospirales	f__Acutalibacteraceae	g__UBA737	s__UBA737 sp944376655
HL3.bin.110	173	2208065	0	12763.4	19222	6243	54990	2092	53.96	89.35	2.05	2.20806	p__Bacillota_C	c__Negativicutes	o__Veillonellales	f__Megasphaeraceae	g__Megasphaera	s__Megasphaera stantonii
HL3.bin.112	187	2032679	0	10869.9	14082	5413	62831	2005	59.38	63.34	1.65	2.03268	p__Bacteroidota	c__Bacteroidia	o__Bacteroidales	f__Bacteroidaceae	g__Prevotella	s__Prevotella sp944320235
HL3.bin.114	345	1392423	0	4036.01	4264	2444	17661	2002	40.61	61.98	3.05	1.39242	p__Bacillota_A	c__Clostridia	o__Oscillospirales	f__UBA644	g__QAKR01	s__QAKR01 sp944382895
HL3.bin.119	120	870668	0	7255.57	9961	3577	30104	2068	34.4	54.2	0.62	0.870668	p__Bacillota	c__Bacilli	o__RF39	f__UBA660	g__Fimihabitans	s__Fimihabitans intestinipullorum
HL3.bin.120	195	1539552	0	7895.14	9410	4179	33608	2027	52.4	52.04	0.07	1.53955	p__Bacteroidota	c__Bacteroidia	o__Bacteroidales	f__Tannerellaceae	g__Parabacteroides	s__Parabacteroides sp944325345
HL3.bin.130	313	1664136	0	5316.73	6410	2702	36426	2002	55.87	59.79	8.04	1.66414	p__Bacteroidota	c__Bacteroidia	o__Bacteroidales	f__UBA932	g__Cryptobacteroides	s__Cryptobacteroides merdigallinarum
HL3.bin.14	516	2475785	0	4798.03	5761	2483	22446	2001	46.63	81.43	5.21	2.47579	p__Bacillota_A	c__Clostridia	o__Lachnospirales	f__Lachnospiraceae	g__Mediterraneibacter	s__Mediterraneibacter merdigallinarum
HL3.bin.143	18	827010	0	45945	95805	19585	114971	5152	37.49	96.53	0.22	0.82701	p__Pseudomonadota	c__Alphaproteobacteria	o__Rs-D84	f__Rs-D84	g__Enterousia	s__Enterousia sp944390225
HL3.bin.151	415	1849663	0	4457.02	4934	2573	22198	2018	43.46	66.07	4.92	1.84966	p__Bacteroidota	c__Bacteroidia	o__Bacteroidales	f__Muribaculaceae	g__Avimuribaculum	s__Avimuribaculum sp944321705
HL3.bin.153	184	1473616	0	8008.78	11770	3313	63996	2009	55.63	64.39	8.41	1.47362	p__Bacteroidota	c__Bacteroidia	o__Bacteroidales	f__UBA932	g__Coprenecus	s__Coprenecus merdigallinarum
HL3.bin.155	339	1823300	0	5378.47	6173	3033	24699	2013	63.67	69.35	1.82	1.8233	p__Bacteroidota	c__Bacteroidia	o__Bacteroidales	f__Rikenellaceae	g__Alistipes	s__Alistipes excrementigallinarum
HL3.bin.156	217	903176	0	4162.1	4419	2385	18286	2003	47.43	58.49	0.43	0.903176	p__Pseudomonadota	c__Gammaproteobacteria	o__Burkholderiales	f__Burkholderiaceae_A	g__Aphodousia	s__Aphodousia secunda_B
HL3.bin.16	115	2273875	0	19772.8	30958	8880	90077	2427	53.2	94.48	0.62	2.27387	p__Bacteroidota	c__Bacteroidia	o__Bacteroidales	f__Bacteroidaceae	g__Avibacteroides	s__Avibacteroides avistercoris
HL3.bin.160	81	741470	0	9153.95	12838	3915	34842	2035	44.28	83.1	0.8	0.74147	p__Pseudomonadota	c__Alphaproteobacteria	o__Rs-D84	f__Rs-D84	g__Enterousia	s__Enterousia sp944389385
HL3.bin.163	191	1608373	0	8420.8	11238	4149	36364	2001	47.11	69.8	1.17	1.60837	p__Spirochaetota	c__Spirochaetia	o__Sphaerochaetales	f__Sphaerochaetaceae	g__Ornithospirochaeta	s__Ornithospirochaeta stercorigallinarum
HL3.bin.164	253	1577283	0	6234.32	7246	3292	37919	2017	52.91	80.94	2.33	1.57728	p__Bacillota_A	c__Clostridia	o__Lachnospirales	f__Lachnospiraceae	g__Mediterraneibacter	s__Mediterraneibacter guildfordensis
HL3.bin.166	391	2130346	0	5448.46	6613	2861	25638	2001	55.82	73.71	1.98	2.13035	p__Bacillota_A	c__Clostridia	o__Lachnospirales	f__Lachnospiraceae	g__Merdisoma	s__Merdisoma sp944383645
HL3.bin.167	23	2184202	0	94965.3	139767	47815	442597	5998	47.16	84.13	0.82	2.1842	p__Spirochaetota	c__Spirochaetia	o__Sphaerochaetales	f__Sphaerochaetaceae	g__Bullifex	s__Bullifex sp944393005
HL3.bin.168	93	1240654	0	13340.4	19983	6282	71302	2006	32.1	56.33	0	1.24065	p__Bacillota_C	c__Negativicutes	o__Selenomonadales	f__Selenomonadaceae	g__Megamonas	s__Megamonas funiformis
HL3.bin.17	291	1889283	0	6492.38	7652	3486	38761	2053	55.24	88.91	1.13	1.88928	p__Bacillota	c__Bacilli	o__Erysipelotrichales	f__Erysipelotrichaceae	g__Merdibacter	s__Merdibacter merdipullorum
HL3.bin.18	112	1077101	0	9616.97	11966	4413	32005	2015	33.22	89.65	0.49	1.0771	p__Bacillota	c__Bacilli	o__RFN20	f__CAG-449	g__CALVJO01	s__CALVJO01 sp944332525
HL3.bin.29	180	2233965	0	12410.9	19640	5426	59465	2054	49.79	85.74	0.25	2.23396	p__Bacillota_A	c__Clostridia	o__Lachnospirales	f__Lachnospiraceae	g__Merdimonas	s__Merdimonas massiliensis_A
HL3.bin.33	21	2006939	0	95568.5	154758	49144	291931	8836	54.93	70.7	0.05	2.00694	p__Bacteroidota	c__Bacteroidia	o__Bacteroidales	f__Barnesiellaceae	g__Barnesiella	s__Barnesiella merdigallinarum
HL3.bin.41	119	571713	0	4804.31	5834	2701	14031	2023	37.26	61.27	0.1	0.571713	p__Pseudomonadota	c__Alphaproteobacteria	o__Rs-D84	f__Rs-D84	g__Enterousia	s__Enterousia sp944389135
HL3.bin.45	320	1679171	0	5247.41	6296	2788	26540	2023	46.36	71.22	1.39	1.67917	p__Spirochaetota	c__Spirochaetia	o__Sphaerochaetales	f__Sphaerochaetaceae	g__Ornithospirochaeta	s__Ornithospirochaeta stercoravium
HL3.bin.5	239	2422765	0	10137.1	14789	4673	55121	2014	53.79	83.95	3.15	2.42277	p__Bacillota_A	c__Clostridia	o__Lachnospirales	f__Lachnospiraceae	g__HGM12545	s__HGM12545 sp900761925
HL3.bin.51	50	1933918	0	38678.4	56937	17758	167792	4157	51.24	91.05	1.98	1.93392	p__Bacteroidota	c__Bacteroidia	o__Bacteroidales	f__UBA932	g__Cryptobacteroides	s__Cryptobacteroides sp944323805
HL3.bin.57	158	2630787	0	16650.5	25194	7063	69513	2500	52.67	75.79	1.35	2.63079	p__Bacteroidota	c__Bacteroidia	o__Bacteroidales	f__Bacteroidaceae	g__Phocaeicola_A	s__Phocaeicola_A sp003489705
HL3.bin.58	369	1924207	0	5214.65	5666	2822	39248	2002	44.53	58.13	3.44	1.92421	p__Bacteroidota	c__Bacteroidia	o__Bacteroidales	f__Bacteroidaceae	g__Phocaeicola	s__Phocaeicola plebeius_A
HL3.bin.65	330	2256599	0	6838.18	8386	3514	36392	2080	49.59	69.76	1.68	2.2566	p__Bacteroidota	c__Bacteroidia	o__Bacteroidales	f__Tannerellaceae	g__Parabacteroides	s__Parabacteroides intestinipullorum
HL3.bin.67	217	1439540	0	6633.82	8279	3541	33592	2020	43.67	73.15	1	1.43954	p__Bacillota_A	c__Clostridia	o__Christensenellales	f__UBA3700	g__RACS-045	s__RACS-045 sp944380355
HL3.bin.72	310	1647255	0	5313.73	6527	2710	21366	2004	31.8	66.22	0.64	1.64725	p__Bacillota	c__Bacilli	o__Erysipelotrichales	f__Coprobacillaceae	g__Massilimicrobiota	s__Massilimicrobiota sp944326805
HL3.bin.74	135	2541926	0	18829.1	27373	8824	119337	2197	52.11	76.16	5.07	2.54193	p__Bacteroidota	c__Bacteroidia	o__Bacteroidales	f__Bacteroidaceae	g__Prevotella	s__Prevotella sp900554545
HL3.bin.76	72	1369599	0	19022.2	33156	8981	131347	2191	58.98	95.99	0	1.3696	p__Bacillota_A	c__Clostridia	o__Christensenellales	f__CAG-917	g__Limadaptatus	s__Limadaptatus sp900553825
HL3.bin.8	126	1197742	0	9505.89	13082	4365	57929	2010	41.15	81.85	0.3	1.19774	p__Bacillota_A	c__Clostridia	o__Peptostreptococcales	f__Anaerovoracaceae	g__Gallibacter	s__Gallibacter intestinalis
HL3.bin.82	263	2116147	0	8046.19	10772	3942	40926	2052	48.91	78	3.65	2.11615	p__Bacteroidota	c__Bacteroidia	o__Bacteroidales	f__Muribaculaceae	g__Avimuribaculum	s__Avimuribaculum sp944321865
HL3.bin.83	183	2182926	0	11928.6	16802	5249	88435	2045	43.77	87.57	0.14	2.18293	p__Bacillota_C	c__Negativicutes	o__Selenomonadales	f__Selenomonadaceae	g__Megamonas	s__Megamonas hypermegale_A
HL3.bin.91	263	1197072	0	4551.6	4866	2620	24612	2010	47.18	72.53	2.25	1.19707	p__Bacillota_C	c__Negativicutes	o__Acidaminococcales	f__Acidaminococcaceae	g__CAG-266	s__CAG-266 sp000436095
HL3.bin.92	158	2058637	0	13029.4	17713	7519	50535	2044	48.1	99.04	0.16	2.05864	p__Bacteroidota	c__Bacteroidia	o__Bacteroidales	f__Muribaculaceae	g__Limisoma	s__Limisoma intestinavium
HL3.bin.96	244	1324000	0	5426.23	6635	2696	26684	2004	60.34	58.51	1.14	1.324	p__Bacillota_A	c__Clostridia	o__Oscillospirales	f__Oscillospiraceae	g__Enterenecus	s__Enterenecus sp944385445
HL3.bin.99	205	2067189	0	10083.9	14452	5065	52851	2048	48.21	87.49	0.02	2.06719	p__Bacteroidota	c__Bacteroidia	o__Bacteroidales	f__Marinifilaceae	g__Odoribacter	s__Odoribacter faecigallinarum
HL4.bin.1	418	1510324	0	3613.22	3757	2325	12050	2004	42.75	56.34	3.26	1.51032	p__Bacillota_A	c__Clostridia	o__Oscillospirales	f__CAG-382	g__UMGS882	s__UMGS882 sp003343885
HL4.bin.121	353	1680464	0	4760.52	5467	2607	18866	2018	53.52	56.87	4.71	1.68046	p__Bacteroidota	c__Bacteroidia	o__Bacteroidales	f__Bacteroidaceae	g__Mediterranea	s__Mediterranea sp944322365
HL4.bin.125	231	1647717	0	7132.97	8497	3958	41740	2014	52.21	55.39	0.04	1.64772	p__Bacteroidota	c__Bacteroidia	o__Bacteroidales	f__Tannerellaceae	g__Parabacteroides	s__Parabacteroides sp944325345
HL4.bin.126	462	2468424	0	5342.91	6280	2782	40806	2005	44.7	67.55	4.59	2.46842	p__Bacteroidota	c__Bacteroidia	o__Bacteroidales	f__Bacteroidaceae	g__Phocaeicola	s__Phocaeicola plebeius_A
HL4.bin.17	64	1441749	0	22527.3	41091	10465	98788	2979	46.74	68.37	0.18	1.44175	p__Bacteroidota	c__Bacteroidia	o__Bacteroidales	f__Muribaculaceae	g__Limisoma	s__Limisoma intestinavium
HL4.bin.19	166	1014778	0	6113.12	7314	3276	28495	2087	50.4	64.69	0.63	1.01478	p__Halobacteriota	c__Methanomicrobia	o__Methanomicrobiales	f__Methanocorpusculaceae	g__Methanocorpusculum	s__Methanocorpusculum faecipullorum
HL4.bin.25	85	2193817	0	25809.6	39019	12849	98872	2173	49.51	84.97	0.08	2.19382	p__Bacillota_A	c__Clostridia	o__Lachnospirales	f__Lachnospiraceae	g__Merdimonas	s__Merdimonas massiliensis_A
HL4.bin.26	51	914068	0	17922.9	27949	9524	96212	2079	41.81	96.59	5.28	0.914068	p__Pseudomonadota	c__Alphaproteobacteria	o__Rs-D84	f__Rs-D84	g__Enterousia	s__Enterousia sp944389595
HL4.bin.29	365	2124815	0	5821.41	6627	3109	32421	2016	50.91	82.41	2.53	2.12481	p__Bacteroidota	c__Bacteroidia	o__Bacteroidales	f__P3	g__Pullibacteroides	s__Pullibacteroides sp944320465
HL4.bin.31	386	2746269	0	7114.69	9027	3383	47391	2014	48.08	61.76	9.82	2.74627	p__Bacteroidota	c__Bacteroidia	o__Bacteroidales	f__Bacteroidaceae	g__Mediterranea	s__Mediterranea merdavium
HL4.bin.42	256	1391237	0	5434.52	6648	2778	36457	2011	26.97	67.24	8.23	1.39124	p__Bacillota	c__Bacilli	o__RF39	f__UBA660	g__Onthousia	s__Unknown
HL4.bin.46	334	2247562	0	6729.23	8358	3385	63616	2002	51.98	81.3	3.11	2.24756	p__Bacillota_A	c__Clostridia	o__Lachnospirales	f__Lachnospiraceae	g__Mediterraneibacter	s__Mediterraneibacter tabaqchaliae
HL4.bin.51	302	1075500	0	3561.26	3700	2254	15521	2000	61.68	55.22	0.46	1.0755	p__Bacillota_A	c__Clostridia	o__Oscillospirales	f__Butyricicoccaceae	g__Butyricicoccus_A	s__Butyricicoccus_A stercorigallinarum
HL4.bin.54	270	1524656	0	5646.87	6576	3113	22733	2000	54.64	55	4.73	1.52466	p__Bacteroidota	c__Bacteroidia	o__Bacteroidales	f__Bacteroidaceae	g__Prevotella	s__Prevotella sp944321295
HL4.bin.55	647	2676099	0	4136.17	4355	2399	18302	2000	43.09	57.76	6.81	2.6761	p__Bacteroidota	c__Bacteroidia	o__Bacteroidales	f__Bacteroidaceae	g__Paraprevotella	s__Paraprevotella stercorigallinarum
HL4.bin.56	242	1127757	0	4660.15	5195	2634	27964	2048	42.55	63.28	0.07	1.12776	p__Campylobacterota	c__Campylobacteria	o__Campylobacterales	f__Helicobacteraceae	g__Helicobacter_F	s__Helicobacter_F avicola
HL4.bin.6	119	2197948	0	18470.2	27961	8682	107596	2023	46.31	85.8	0.27	2.19795	p__Bacteroidota	c__Bacteroidia	o__Bacteroidales	f__Muribaculaceae	g__Limisoma	s__Limisoma faecipullorum
HL4.bin.67	30	1083805	0	36126.8	79051	20000	155620	4084	34.19	98.16	0.19	1.0838	p__Bacillota	c__Bacilli	o__RFN20	f__CAG-826	g__Unknown	s__Unknown
HL4.bin.68	89	1546641	0	17378	27332	10289	51216	2140	46.58	84.63	1.2	1.54664	p__Bacillota_C	c__Negativicutes	o__Acidaminococcales	f__Acidaminococcaceae	g__CAG-266	s__CAG-266 sp000436095
HL4.bin.7	248	939380	0	3787.82	4100	2443	15216	2012	57.76	58.53	2.02	0.93938	p__Bacillota_A	c__Clostridia	o__Christensenellales	f__UBA3700	g__Ornithoclostridium	s__Ornithoclostridium sp944380285
HL4.bin.70	254	1055047	0	4153.73	4377	2555	18395	2021	58.35	53.57	0.04	1.05505	p__Verrucomicrobiota	c__Verrucomicrobiae	o__Verrucomicrobiales	f__Akkermansiaceae	g__Akkermansia	s__Akkermansia sp944390825
HL4.bin.74	266	1137964	0	4278.06	4598	2493	15167	2007	52.8	56.39	1.75	1.13796	p__Bacillota_A	c__Clostridia	o__Oscillospirales	f__CAG-382	g__Woodwardibium	s__Woodwardibium sp900754535
HL4.bin.76	277	1721715	0	6215.58	7525	3294	23295	2003	53.19	59.82	0.44	1.72172	p__Bacteroidota	c__Bacteroidia	o__Bacteroidales	f__UBA932	g__Cryptobacteroides	s__Cryptobacteroides faecavium
HL4.bin.77	224	857531	0	3828.26	4010	2263	12874	2010	49.26	58.06	2.98	0.857531	p__Spirochaetota	c__Spirochaetia	o__JAFGXN01	f__CALXOJ01	g__CALXOJ01	s__CALXOJ01 sp944388995
HL4.bin.80	276	1212580	0	4393.41	4829	2582	16392	2023	53.78	59.96	0.74	1.21258	p__Bacillota_A	c__Clostridia	o__Lachnospirales	f__Lachnospiraceae	g__Mediterraneibacter	s__Mediterraneibacter guildfordensis
HL4.bin.81	127	1912794	0	15061.4	22166	6477	64292	2249	49.94	70.07	0.59	1.91279	p__Bacteroidota	c__Bacteroidia	o__Bacteroidales	f__Barnesiellaceae	g__Barnesiella	s__Barnesiella sp944320015
HL4.bin.83	270	2821161	0	10448.7	15521	4866	64011	2026	44.37	84.6	2.85	2.82116	p__Bacteroidota	c__Bacteroidia	o__Bacteroidales	f__Tannerellaceae	g__Parabacteroides	s__Parabacteroides sp900547435
HL4.bin.90	276	1773812	0	6426.85	7903	3181	29281	2011	46.24	78.93	0.57	1.77381	p__Bacteroidota	c__Bacteroidia	o__Bacteroidales	f__G3-4614	g__Caccoplasma	s__Caccoplasma merdipullorum
HL4.bin.96	323	1620467	0	5016.93	5680	2718	23841	2005	46.12	66.29	1.35	1.62047	p__Spirochaetota	c__Spirochaetia	o__Sphaerochaetales	f__Sphaerochaetaceae	g__Ornithospirochaeta	s__Ornithospirochaeta stercorigallinarum
HL4.bin.99	284	2692033	0	9478.99	13468	4343	63976	2007	47.54	80.26	3.85	2.69203	p__Bacteroidota	c__Bacteroidia	o__Bacteroidales	f__Bacteroidaceae	g__Phocaeicola	s__Phocaeicola salanitronis
HL5.bin.1	326	2941149	0	9021.93	12102	4253	38855	2031	47.21	79.56	3.14	2.94115	p__Bacteroidota	c__Bacteroidia	o__Bacteroidales	f__Bacteroidaceae	g__Phocaeicola	s__Phocaeicola salanitronis
HL5.bin.100	240	1235129	0	5146.37	6085	2630	22142	2017	48.76	51.74	0.1	1.23513	p__Bacillota_A	c__Clostridia	o__Oscillospirales	f__Butyricicoccaceae	g__SIG471	s__SIG471 sp905199135
HL5.bin.107	202	1838644	0	9102.2	12192	4427	45769	2008	55.59	79.62	1.61	1.83864	p__Bacillota	c__Bacilli	o__Erysipelotrichales	f__Erysipelotrichaceae	g__Merdibacter	s__Merdibacter merdipullorum
HL5.bin.111	264	2325245	0	8807.75	12443	4265	44488	2016	52.16	76.36	5.51	2.32524	p__Bacillota_A	c__Clostridia	o__Lachnospirales	f__Lachnospiraceae	g__Mediterraneibacter	s__Mediterraneibacter sp944383745
HL5.bin.112	292	1163406	0	3984.27	4120	2326	19149	2000	29.55	61.13	0.09	1.16341	p__Fusobacteriota	c__Fusobacteriia	o__Fusobacteriales	f__Fusobacteriaceae	g__Fusobacterium_A	s__Fusobacterium_A sp900549465
HL5.bin.113	330	1747426	0	5295.23	5977	2822	26903	2010	55.65	57.19	0.21	1.74743	p__Bacillota_A	c__Clostridia	o__Lachnospirales	f__Lachnospiraceae	g__Merdisoma	s__Merdisoma sp944383645
HL5.bin.115	428	3998193	0	9341.57	13384	3856	99590	2007	36.04	96.01	5.78	3.99819	p__Bacillota_A	c__Clostridia	o__Lachnospirales	f__Lachnospiraceae	g__Fimimorpha	s__Fimimorpha faecalis
HL5.bin.116	331	1556768	0	4703.23	5234	2531	26961	2006	66.18	64.8	3.85	1.55677	p__Bacillota_A	c__Clostridia	o__Oscillospirales	f__Ruminococcaceae	g__Faecalibacterium	s__Faecalibacterium faecipullorum
HL5.bin.119	242	1908214	0	7885.18	9908	4066	33539	2108	53.07	77.95	5.14	1.90821	p__Bacteroidota	c__Bacteroidia	o__Bacteroidales	f__UBA932	g__Coprenecus	s__Unknown
HL5.bin.12	388	1922979	0	4956.13	5661	2654	23308	2007	54.89	70.13	0.03	1.92298	p__Bacillota_A	c__Clostridia	o__Lachnospirales	f__Lachnospiraceae	g__Eisenbergiella	s__Eisenbergiella sp944380095
HL5.bin.121	335	1733838	0	5175.64	5734	2859	24340	2001	61.58	74.46	2.18	1.73384	p__Actinomycetota	c__Coriobacteriia	o__Coriobacteriales	f__Eggerthellaceae	g__Aveggerthella	s__Aveggerthella stercoripullorum
HL5.bin.125	135	2242293	0	16609.6	25407	7587	135668	2089	45.99	91.05	5.83	2.24229	p__Bacteroidota	c__Bacteroidia	o__Bacteroidales	f__Muribaculaceae	g__Limisoma	s__Limisoma faecipullorum
HL5.bin.127	215	2477877	0	11525	18224	5034	61911	2025	29.29	85.29	6.93	2.47788	p__Bacillota	c__Bacilli	o__Erysipelotrichales	f__Coprobacillaceae	g__Thomasclavelia	s__Thomasclavelia merdavium
HL5.bin.133	475	2099406	0	4419.8	4755	2528	22734	2002	44.71	62.69	3.75	2.09941	p__Bacillota_A	c__Clostridia	o__Lachnospirales	f__Lachnospiraceae	g__Blautia	s__Blautia ornithocaccae
HL5.bin.139	420	1486192	0	3538.55	3738	2228	13575	2000	63.59	54.83	5.05	1.48619	p__Bacillota_A	c__Clostridia	o__Oscillospirales	f__Ruminococcaceae	g__Fournierella	s__Fournierella pullicola
HL5.bin.141	85	2915389	0	34298.7	69842	17565	193767	2213	42.43	85.41	0.44	2.91539	p__Bacteroidota	c__Bacteroidia	o__Bacteroidales	f__Bacteroidaceae	g__Paraprevotella	s__Paraprevotella sp944320775
HL5.bin.142	133	854811	0	6427.15	8178	3122	23594	2035	25.1	59.53	0.32	0.854811	p__Bacillota	c__Bacilli	o__RF39	f__UBA660	g__CALVVX01	s__CALVVX01 sp944359705
HL5.bin.144	231	1841578	0	7972.2	10686	3458	91326	2016	44.64	93.31	1.73	1.84158	p__Bacillota	c__Bacilli	o__Erysipelotrichales	f__Erysipelotrichaceae	g__Merdibacter	s__Merdibacter sp900759455
HL5.bin.145	325	2192534	0	6746.26	9480	3159	47127	2020	40.77	54.07	4.45	2.19253	p__Bacteroidota	c__Bacteroidia	o__Bacteroidales	f__Bacteroidaceae	g__Phocaeicola	s__Unknown
HL5.bin.149	161	923514	0	5736.11	6653	2995	27744	2011	55.25	62.56	0.08	0.923514	p__Actinomycetota	c__Actinomycetia	o__Actinomycetales	f__Bifidobacteriaceae	g__Aeriscardovia	s__Aeriscardovia aeriphila
HL5.bin.150	168	866632	0	5158.52	5984	2929	23433	2001	52.88	54.03	0.67	0.866632	p__Bacillota_A	c__Clostridia	o__Lachnospirales	f__Lachnospiraceae	g__Mediterraneibacter	s__Mediterraneibacter guildfordensis
HL5.bin.154	125	1466682	0	11733.5	17504	5803	59627	2120	39.74	87.07	4.63	1.46668	p__Bacillota	c__Bacilli	o__Lactobacillales	f__Lactobacillaceae	g__Ligilactobacillus	s__Ligilactobacillus faecavium
HL5.bin.156	355	1448604	0	4080.57	4257	2496	13946	2006	57.4	62.89	1.44	1.4486	p__Bacillota_A	c__Clostridia	o__Oscillospirales	f__Ruminococcaceae	g__Negativibacillus	s__Negativibacillus faecipullorum
HL5.bin.157	108	3196321	0	29595.6	62733	14427	219009	2065	46.08	95.6	0.17	3.19632	p__Bacteroidota	c__Bacteroidia	o__Bacteroidales	f__Bacteroidaceae	g__Phocaeicola	s__Phocaeicola coprophilus
HL5.bin.165	315	1665848	0	5288.41	5928	2848	22470	2021	58.31	66.05	3.81	1.66585	p__Bacillota_A	c__Clostridia	o__Oscillospirales	f__Oscillospiraceae	g__Limivicinus	s__Limivicinus faecipullorum
HL5.bin.166	163	517551	0	3175.16	3147	2236	6804	2013	45.03	50.3	2.78	0.517551	p__Pseudomonadota	c__Alphaproteobacteria	o__Rs-D84	f__Rs-D84	g__Enterousia	s__Enterousia sp944389525
HL5.bin.168	325	2118220	0	6517.6	8248	3140	24576	2011	64.88	81.43	1.57	2.11822	p__Verrucomicrobiota	c__Verrucomicrobiae	o__Verrucomicrobiales	f__Akkermansiaceae	g__Akkermansia	s__Akkermansia intestinavium
HL5.bin.169	134	1275095	0	9515.63	13782	4456	50797	2021	24.99	68.93	2.59	1.2751	p__Bacillota	c__Bacilli	o__RF39	f__UBA660	g__CALVVX01	s__CALVVX01 sp944358805
HL5.bin.17	271	995529	0	3673.54	3706	2288	16658	2018	47.25	60.56	1.72	0.995529	p__Bacillota_C	c__Negativicutes	o__Acidaminococcales	f__Acidaminococcaceae	g__CAG-266	s__CAG-266 sp000436095
HL5.bin.173	277	1263685	0	4562.04	5258	2528	28192	2008	65.27	51.62	2.18	1.26368	p__Bacillota_A	c__Clostridia	o__Oscillospirales	f__Oscillospiraceae	g__Dysosmobacter	s__Dysosmobacter sp944382995
HL5.bin.18	214	1620008	0	7570.13	9559	3388	38546	2014	42.18	86.59	1.89	1.62001	p__Bacillota	c__Bacilli	o__Lactobacillales	f__Lactobacillaceae	g__Ligilactobacillus	s__Ligilactobacillus agilis
HL5.bin.19	144	1326328	0	9210.61	14572	4313	35675	2002	36.66	69.59	0.44	1.32633	p__Bacillota	c__Bacilli	o__Lactobacillales	f__Lactobacillaceae	g__Lactobacillus	s__Lactobacillus crispatus
HL5.bin.32	378	1720816	0	4552.42	5201	2622	22438	2010	50.67	76.83	5.25	1.72082	p__Bacillota_A	c__Clostridia	o__Peptostreptococcales	f__Anaerovoracaceae	g__Emergencia	s__Emergencia sp944388465
HL5.bin.33	340	1310247	0	3853.67	4194	2335	13413	2004	62.63	73.93	2.72	1.31025	p__Bacillota_A	c__Clostridia	o__Oscillospirales	f__Acutalibacteraceae	g__UBA1417	s__UBA1417 sp900552925
HL5.bin.36	59	2312653	0	39197.5	75603	20847	148708	2050	51.2	93.55	2.57	2.31265	p__Bacteroidota	c__Bacteroidia	o__Bacteroidales	f__UBA932	g__Cryptobacteroides	s__Cryptobacteroides gallistercoris
HL5.bin.37	70	734926	0	10498.9	14528	4725	46098	2139	44.66	82.2	4	0.734926	p__Pseudomonadota	c__Alphaproteobacteria	o__Rs-D84	f__Rs-D84	g__Enterousia	s__Enterousia sp944389385
HL5.bin.40	89	1419765	0	15952.4	22936	7938	123997	2150	64.87	61.88	0.1	1.41976	p__Desulfobacterota	c__Desulfovibrionia	o__Desulfovibrionales	f__Desulfovibrionaceae	g__Desulfovibrio	s__Desulfovibrio sp900556755
HL5.bin.41	62	1565993	0	25258	41238	12285	120659	2088	50.53	84.92	0.47	1.56599	p__Bacillota	c__Bacilli	o__Lactobacillales	f__Lactobacillaceae	g__Lactobacillus	s__Unknown
HL5.bin.44	67	2606831	0	38907.9	71860	21772	194246	2408	51.86	90.8	0.69	2.60683	p__Bacillota_A	c__Clostridia	o__Lachnospirales	f__Lachnospiraceae	g__Lachnoclostridium_B	s__Lachnoclostridium_B monacensis
HL5.bin.48	108	2847316	0	26364	84500	8715	202571	2057	41.63	99.35	1.96	2.84732	p__Bacteroidota	c__Bacteroidia	o__Bacteroidales	f__Paludibacteraceae	g__Gallipaludibacter	s__Gallipaludibacter merdavium
HL5.bin.49	366	2613854	0	7141.68	9582	3264	50605	2002	44.09	53.23	4.69	2.61385	p__Bacillota_A	c__Clostridia	o__Lachnospirales	f__Lachnospiraceae	g__Blautia	s__Blautia merdipullorum
HL5.bin.52	359	2168159	0	6039.44	7841	2836	33900	2004	67.75	82.71	2.62	2.16816	p__Actinomycetota	c__Coriobacteriia	o__Coriobacteriales	f__Atopobiaceae	g__Thermophilibacter	s__Thermophilibacter sp944320975
HL5.bin.58	304	1441136	0	4740.58	5255	2584	17565	2006	48.25	87.22	1.61	1.44114	p__Bacillota_A	c__Clostridia	o__Oscillospirales	f__Acutalibacteraceae	g__UBA737	s__UBA737 sp944376655
HL5.bin.60	291	1837370	0	6313.99	7308	3357	40770	2012	59.34	75.38	0.03	1.83737	p__Bacillota_A	c__Clostridia	o__Christensenellales	f__CAG-138	g__Pelethousia	s__Pelethousia gallinarum
HL5.bin.63	80	649569	0	8119.61	11588	3748	41786	2029	34.73	55.22	2.87	0.649569	p__Bacillota	c__Bacilli	o__RF39	f__UBA660	g__Fimihabitans	s__Fimihabitans intestinipullorum
HL5.bin.65	268	1877814	0	7006.77	8327	3750	24232	2065	51.53	63.8	0.33	1.87781	p__Bacteroidota	c__Bacteroidia	o__Bacteroidales	f__Tannerellaceae	g__Parabacteroides	s__Parabacteroides sp944325345
HL5.bin.69	298	2286815	0	7673.88	11648	3172	49608	2001	64.3	83.65	5.57	2.28681	p__Bacillota_A	c__Clostridia	o__Oscillospirales	f__Ruminococcaceae	g__Gemmiger	s__Gemmiger stercoripullorum
HL5.bin.72	245	2239188	0	9139.54	12287	4446	37387	2027	44.59	75.76	1.81	2.23919	p__Bacteroidota	c__Bacteroidia	o__Bacteroidales	f__Bacteroidaceae	g__Phocaeicola	s__Phocaeicola sp002161765
HL5.bin.74	461	1737922	0	3769.9	4004	2249	15297	2001	65.71	57.71	5.84	1.73792	p__Bacillota_A	c__Clostridia	o__Oscillospirales	f__Ruminococcaceae	g__Faecalibacterium	s__Faecalibacterium gallistercoris
HL5.bin.76	421	1459560	0	3466.89	3492	2289	14406	2000	62.92	55.11	3.76	1.45956	p__Bacillota_A	c__Clostridia	o__Oscillospirales	f__Butyricicoccaceae	g__Agathobaculum	s__Agathobaculum sp944380945
HL5.bin.77	707	2614495	0	3698.01	3699	2287	23668	2003	52.5	66.66	9.03	2.61449	p__Bacillota_A	c__Clostridia	o__Lachnospirales	f__Lachnospiraceae	g__Pullilachnospira	s__Pullilachnospira stercoravium
HL5.bin.79	290	1257544	0	4336.36	4565	2448	16853	2009	64.87	65.96	0.6	1.25754	p__Bacillota_A	c__Clostridia	o__Oscillospirales	f__Ruminococcaceae	g__Gemmiger	s__Gemmiger excrementipullorum
HL5.bin.80	335	1380686	0	4121.45	4323	2535	14665	2004	58.19	52.86	0.24	1.38069	p__Bacillota_A	c__Clostridia	o__Lachnospirales	f__Lachnospiraceae	g__Lachnoclostridium_B	s__Lachnoclostridium_B massiliensis_A
HL5.bin.86	196	1845594	0	9416.3	12273	4802	41637	2005	53.9	95.92	1.11	1.84559	p__Bacillota	c__Bacilli	o__Erysipelotrichales	f__Erysipelotrichaceae	g__Merdibacter	s__Merdibacter merdigallinarum
HL5.bin.88	413	1631367	0	3950.04	4044	2349	14796	2000	53.03	56.48	0.71	1.63137	p__Bacillota_A	c__Clostridia	o__Oscillospirales	f__Acutalibacteraceae	g__Heritagella	s__Heritagella sp905215105
HL5.bin.89	273	1684482	0	6170.26	7255	3137	34337	2000	59.9	60.58	1.78	1.68448	p__Bacteroidota	c__Bacteroidia	o__Bacteroidales	f__Bacteroidaceae	g__Prevotella	s__Prevotella sp944320235
HL5.bin.93	426	3259863	0	7652.26	10902	3416	59784	2000	46.51	91.68	5.02	3.25986	p__Bacillota_A	c__Clostridia	o__Lachnospirales	f__Lachnospiraceae	g__Mediterraneibacter	s__Mediterraneibacter merdigallinarum
HL5.bin.95	161	912436	0	5667.3	6391	2978	23445	2004	51.34	63.58	0.16	0.912436	p__Bacillota	c__Bacilli	o__Lactobacillales	f__Lactobacillaceae	g__Ligilactobacillus	s__Ligilactobacillus avistercoris
HL5.bin.97	251	1934769	0	7708.24	10226	3809	52262	2039	52.68	70.42	3.21	1.93477	p__Bacillota_A	c__Clostridia	o__Lachnospirales	f__Lachnospiraceae	g__Mediterraneibacter	s__Mediterraneibacter tabaqchaliae
HL6.bin.2	106	922225	0	8700.24	12524	4048	36505	2113	37.33	53.1	0.03	0.922225	p__Bacillota	c__Bacilli	o__Lactobacillales	f__Lactobacillaceae	g__Lactobacillus	s__Lactobacillus crispatus
HL6.bin.20	230	2545342	0	11066.7	19267	4377	82673	2020	71.57	95.61	2.99	2.54534	p__Actinomycetota	c__Actinomycetia	o__Actinomycetales	f__Actinomycetaceae	g__UBA1383	s__UBA1383 sp002304945
HL6.bin.25	188	1933619	0	10285.2	14085	4870	52761	2204	60.31	85.69	0.18	1.93362	p__Actinomycetota	c__Coriobacteriia	o__Coriobacteriales	f__Atopobiaceae	g__UBA7748	s__UBA7748 sp900314535
HL6.bin.30	342	2793358	0	8167.71	11181	3827	53112	2059	70.85	81.12	5.13	2.79336	p__Actinomycetota	c__Actinomycetia	o__Propionibacteriales	f__Propionibacteriaceae	g__Raineyella	s__Unknown
HL6.bin.32	215	2177984	0	10130.2	14423	4671	51083	2105	69.12	65.23	0.17	2.17798	p__Actinomycetota	c__Actinomycetia	o__Actinomycetales	f__Microbacteriaceae	g__Cryobacterium	s__Unknown
HL6.bin.33	429	2176882	0	5074.32	5745	2558	32724	2026	73.47	73.7	3.27	2.17688	p__Actinomycetota	c__Actinomycetia	o__Actinomycetales	f__Cellulomonadaceae	g__Actinotalea	s__Unknown
HL6.bin.34	161	1441600	0	8954.04	14134	3773	77826	2038	32.16	74.68	1.91	1.4416	p__Bacillota	c__Bacilli	o__Lactobacillales	f__Lactobacillaceae	g__Ligilactobacillus	s__Ligilactobacillus salivarius
HL6.bin.36	159	1350289	0	8492.38	11156	4151	60357	2010	38.33	93.49	0.02	1.35029	p__Campylobacterota	c__Campylobacteria	o__Campylobacterales	f__Helicobacteraceae	g__Helicobacter_G	s__Helicobacter_G avistercoris
HL6.bin.39	346	2335081	0	6748.79	8532	3250	30739	2000	62.68	90.89	2.28	2.33508	p__Actinomycetota	c__Actinomycetia	o__Actinomycetales	f__Microbacteriaceae	g__Microbacterium	s__Microbacterium sp019061125
HL6.bin.4	513	2224713	0	4336.67	4684	2428	28584	2004	65.2	51.14	2.55	2.22471	p__Actinomycetota	c__Actinomycetia	o__Actinomycetales	f__Micrococcaceae	g__Glutamicibacter	s__Glutamicibacter soli
HL6.bin.40	591	2175874	0	3681.68	3798	2368	38768	2000	61.28	62.99	2.36	2.17587	p__Chloroflexota	c__Anaerolineae	o__Promineofilales	f__Promineofilaceae	g__Promineofilum	s__Unknown
HL6.bin.41	167	2137348	0	12798.5	19127	5971	60228	2005	63.32	97.22	3.5	2.13735	p__Actinomycetota	c__Actinomycetia	o__Actinomycetales	f__Actinomycetaceae	g__Flaviflexus	s__Flaviflexus equikiangi
HL6.bin.43	312	2562134	0	8211.97	12459	3337	54789	2014	70.26	99.75	2.14	2.56213	p__Actinomycetota	c__Actinomycetia	o__Propionibacteriales	f__Propionibacteriaceae	g__Propionicimonas	s__Unknown
HL6.bin.48	318	2569526	0	8080.27	12331	3439	51973	2033	63.86	93.04	0.53	2.56953	p__Actinomycetota	c__Actinomycetia	o__Mycobacteriales	f__Mycobacteriaceae	g__Corynebacterium	s__Corynebacterium gallinarum
HL6.bin.50	210	992566	0	4726.5	5150	2640	23637	2003	60.96	56.65	0.15	0.992566	p__Actinomycetota	c__Actinomycetia	o__Actinomycetales	f__Bifidobacteriaceae	g__Bifidobacterium	s__Bifidobacterium thermophilum
HL6.bin.51	401	2395578	0	5974.01	7047	2866	40696	2012	65.2	65.99	2.18	2.39558	p__Actinomycetota	c__Actinomycetia	o__Actinomycetales	f__Micrococcaceae	g__Glutamicibacter	s__Glutamicibacter protophormiae
HL6.bin.53	309	2156408	0	6978.67	9793	3198	199337	2021	35.64	72.35	5.53	2.15641	p__Bacillota	c__Bacilli	o__Lactobacillales	f__Enterococcaceae	g__Enterococcus_E	s__Enterococcus_E cecorum
HL6.bin.56	458	1701492	0	3715.05	3874	2335	12372	2003	63.81	57.18	1.06	1.70149	p__Actinomycetota	c__Actinomycetia	o__Actinomycetales	f__Micrococcaceae	g__Kocuria	s__Unknown
HL6.bin.57	118	1497182	0	12688	17696	6240	55679	2326	53.53	80.39	0.06	1.49718	p__Bacillota	c__Bacilli	o__Lactobacillales	f__Lactobacillaceae	g__Limosilactobacillus	s__Limosilactobacillus fermentum
HL6.bin.58	392	2147927	0	5479.41	6376	2710	34671	2021	69.8	68.57	3	2.14793	p__Actinomycetota	c__Actinomycetia	o__Actinomycetales	f__Microbacteriaceae	g__Microbacterium	s__Unknown
HL6.bin.59	168	4693818	0	27939.4	47460	14109	142702	2357	73.41	94.78	4.62	4.69382	p__Actinomycetota	c__Acidimicrobiia	o__Acidimicrobiales	f__JAEUJM01	g__Unknown	s__Unknown
HL6.bin.60	84	719749	0	8568.44	12305	4018	38832	2008	37.52	85.36	0.02	0.719749	p__Patescibacteria	c__Saccharimonadia	o__Saccharimonadales	f__JAGQNJ01	g__Unknown	s__Unknown
HL6.bin.63	76	1700551	0	22375.7	34067	9934	114829	2331	41.32	94.28	0.05	1.70055	p__Bacillota	c__Bacilli	o__Lactobacillales	f__Streptococcaceae	g__Streptococcus	s__Unknown
HL6.bin.70	136	1695081	0	12463.8	19818	5637	75235	2468	45.2	78.8	0.2	1.69508	p__Bacillota_C	c__Negativicutes	o__Veillonellales	f__Veillonellaceae	g__Veillonella_A	s__Veillonella_A magna
HL6.bin.71	488	2166972	0	4440.52	4819	2440	17799	2001	73.3	70.68	3.56	2.16697	p__Actinomycetota	c__Acidimicrobiia	o__IMCC26256	f__JADLDD01	g__JADLDD01	s__JADLDD01 sp020846855
HL6.bin.73	144	1023465	0	7107.4	9281	3431	68121	2117	51.63	58.42	0.29	1.02347	p__Bacillota	c__Bacilli	o__Lactobacillales	f__Lactobacillaceae	g__Limosilactobacillus	s__Limosilactobacillus oris
HL6.bin.75	229	1312475	0	5731.33	6265	3306	30407	2003	47.67	63.89	2.09	1.31248	p__Bacillota_A	c__Clostridia	o__Peptostreptococcales	f__Acidaminobacteraceae	g__DUPT01	s__Unknown
HL6.bin.79	304	2110794	0	6943.4	8108	3509	56096	2010	60.89	72.27	1.66	2.11079	p__Actinomycetota	c__Actinomycetia	o__Mycobacteriales	f__Mycobacteriaceae	g__Corynebacterium	s__Unknown
HL6.bin.80	258	1976769	0	7661.9	9638	3828	47701	2015	39.17	86.07	2.67	1.97677	p__Bacillota_A	c__Clostridia	o__Clostridiales	f__Clostridiaceae	g__Unknown	s__Unknown
HL6.bin.86	436	2441018	0	5598.67	6609	2768	40679	2001	73.88	91.67	5.11	2.44102	p__Actinomycetota	c__Actinomycetia	o__Actinomycetales	f__JAHECE01	g__JAHECE01	s__Unknown
HL6.bin.87	201	1990917	0	9905.06	14252	4625	47069	2069	61.46	72.35	3.82	1.99092	p__Actinomycetota	c__Actinomycetia	o__Actinomycetales	f__Microbacteriaceae	g__Leucobacter	s__Leucobacter sp014530035
HL6.bin.88	526	2335341	0	4439.81	4830	2463	38754	2008	72.9	73.96	3.21	2.33534	p__Actinomycetota	c__Thermoleophilia	o__Gaiellales	f__Gaiellaceae	g__Gaiella	s__Unknown
HL6.bin.9	53	1093171	0	20625.9	32937	9771	94796	2481	51.39	83.32	0.13	1.09317	p__Bacillota	c__Bacilli	o__Lactobacillales	f__Lactobacillaceae	g__Ligilactobacillus	s__Ligilactobacillus avistercoris
HL7.bin.14	427	2236812	0	5238.44	6490	2609	30898	2010	71.35	84.17	3.56	2.23681	p__Actinomycetota	c__Actinomycetia	o__Actinomycetales	f__Actinomycetaceae	g__UBA1383	s__UBA1383 sp002304945
HL7.bin.17	67	888506	0	13261.3	18785	6052	93877	2014	54.9	55.29	0	0.888506	p__Actinomycetota	c__Actinomycetia	o__Actinomycetales	f__Bifidobacteriaceae	g__Aeriscardovia	s__Aeriscardovia aeriphila
HL7.bin.21	386	3041439	0	7879.38	10476	3567	38249	2027	65.36	83.39	1.76	3.04144	p__Actinomycetota	c__Actinomycetia	o__Actinomycetales	f__Micrococcaceae	g__Glutamicibacter	s__Glutamicibacter protophormiae
HL7.bin.27	145	1189773	0	8205.33	9565	4172	40248	2085	42.56	66.96	0.18	1.18977	p__Bacillota	c__Bacilli	o__Lactobacillales	f__Lactobacillaceae	g__Ligilactobacillus	s__Ligilactobacillus saerimneri
HL7.bin.32	407	2207465	0	5423.75	6190	2889	33463	2032	34.34	79.89	1.83	2.20747	p__Bacillota	c__Bacilli	o__Haloplasmatales	f__Turicibacteraceae	g__Turicibacter	s__Turicibacter bilis
HL7.bin.38	49	1208678	0	24666.9	33011	12260	93754	2859	52.38	71.81	0.51	1.20868	p__Bacillota	c__Bacilli	o__Lactobacillales	f__Lactobacillaceae	g__Limosilactobacillus	s__Limosilactobacillus ingluviei
HL7.bin.39	79	988359	0	12510.9	15918	6086	53610	2318	38.22	50.33	7.07	0.988359	p__Bacillota	c__Bacilli	o__Lactobacillales	f__Lactobacillaceae	g__Lactobacillus	s__Lactobacillus kitasatonis
HL7.bin.4	180	1983876	0	11021.5	15421	5331	51527	2090	60.5	87.46	0.29	1.98388	p__Actinomycetota	c__Actinomycetia	o__Actinomycetales	f__Micrococcaceae	g__Rothia	s__Rothia avicola
HL7.bin.42	369	2380021	0	6449.92	7984	3046	58417	2007	35.74	79.89	2.48	2.38002	p__Bacillota	c__Bacilli	o__Lactobacillales	f__Enterococcaceae	g__Enterococcus_E	s__Enterococcus_E cecorum
HL7.bin.46	127	1221783	0	9620.34	11658	4634	51865	2024	41.78	67.73	0.18	1.22178	p__Bacillota	c__Bacilli	o__Lactobacillales	f__Lactobacillaceae	g__Ligilactobacillus	s__Ligilactobacillus agilis
HL7.bin.55	252	968270	0	3842.34	3976	2485	12315	2005	60.71	58.23	0.15	0.96827	p__Actinomycetota	c__Coriobacteriia	o__Coriobacteriales	f__Atopobiaceae	g__UBA7748	s__UBA7748 sp900314535
HL8.bin.10	191	875466	0	4583.59	5250	2647	12725	2021	34.27	59.2	3.76	0.875466	p__Bacillota	c__Bacilli	o__RF39	f__UBA660	g__Fimihabitans	s__Fimihabitans intestinipullorum
HL8.bin.108	74	883744	0	11942.5	21194	5327	50694	2133	41.93	90.97	3.47	0.883744	p__Pseudomonadota	c__Alphaproteobacteria	o__Rs-D84	f__Rs-D84	g__Enterousia	s__Enterousia sp944389595
HL8.bin.109	300	1191629	0	3972.1	4190	2441	13457	2005	58.9	73.02	1.31	1.19163	p__Bacillota_A	c__Clostridia	o__Christensenellales	f__Borkfalkiaceae	g__Gallimonas	s__Gallimonas sp944376295
HL8.bin.11	231	1990816	0	8618.25	12645	3974	60504	2052	50.15	90.19	2.99	1.99082	p__Bacillota_A	c__Clostridia	o__Lachnospirales	f__Lachnospiraceae	g__Merdimonas	s__Merdimonas massiliensis_A
HL8.bin.110	426	1634032	0	3835.76	4069	2345	20423	2001	64.25	63.54	9.59	1.63403	p__Bacillota_A	c__Clostridia	o__Christensenellales	f__CAG-138	g__Aphodomorpha	s__Aphodomorpha sp900540495
HL8.bin.120	164	1353513	0	8253.13	10769	4022	35250	2001	56.55	57.42	2.68	1.35351	p__Bacteroidota	c__Bacteroidia	o__Bacteroidales	f__Bacteroidaceae	g__Alloprevotella	s__Alloprevotella sp000431275
HL8.bin.128	161	1745614	0	10842.3	27581	3505	68121	2000	60.94	70.92	6.91	1.74561	p__Bacillota_A	c__Clostridia	o__Oscillospirales	f__Oscillospiraceae	g__Enterenecus	s__Enterenecus sp003534045
HL8.bin.130	548	2569776	0	4689.37	5326	2541	23037	2001	47.61	81.09	3.54	2.56978	p__Bacillota_A	c__Clostridia	o__Lachnospirales	f__Lachnospiraceae	g__Mediterraneibacter	s__Mediterraneibacter catenae
HL8.bin.131	224	1626394	0	7260.69	8102	3775	30852	2087	51.28	56.85	0.63	1.62639	p__Bacteroidota	c__Bacteroidia	o__Bacteroidales	f__Tannerellaceae	g__Parabacteroides	s__Parabacteroides sp944325345
HL8.bin.135	35	1654805	0	47280.1	67949	25136	160963	3779	45.28	72.63	0	1.65481	p__Bacteroidota	c__Bacteroidia	o__Bacteroidales	f__Muribaculaceae	g__Limisoma	s__Limisoma faecipullorum
HL8.bin.136	35	681364	0	19467.5	26119	8664	70249	3520	45.19	87.34	0.15	0.681364	p__Patescibacteria	c__Saccharimonadia	o__Saccharimonadales	f__Nanoperiomorbaceae	g__Nanoperiomorbus	s__Unknown
HL8.bin.14	299	1407643	0	4707.84	5241	2707	19886	2002	48.46	68.26	0.7	1.40764	p__Bacillota_A	c__Clostridia	o__Oscillospirales	f__Butyricicoccaceae	g__SIG471	s__SIG471 sp905199135
HL8.bin.144	97	1665016	0	17165.1	28669	7779	93834	2509	51.5	82.95	0.09	1.66502	p__Bacteroidota	c__Bacteroidia	o__Bacteroidales	f__UBA932	g__Merdivivens	s__Merdivivens sp002358965
HL8.bin.146	297	1479582	0	4981.76	5740	2540	30657	2013	47.28	75.6	0.13	1.47958	p__Bacillota_A	c__Clostridia	o__Oscillospirales	f__Acutalibacteraceae	g__UBA737	s__UBA737 sp944376655
HL8.bin.149	261	1702981	0	6524.83	8055	3119	38597	2039	58.25	89.49	0.45	1.70298	p__Spirochaetota	c__Spirochaetia	o__Sphaerochaetales	f__Sphaerochaetaceae	g__Bullifex	s__Bullifex sp944388965
HL8.bin.151	48	1139022	0	23729.6	42303	11433	107519	3127	29.18	92.7	6.97	1.13902	p__Bacillota	c__Bacilli	o__RF39	f__UBA660	g__MGBC107952	s__MGBC107952 sp944358795
HL8.bin.153	70	757980	0	10828.3	14997	5308	38765	2233	27.55	78.24	0.15	0.75798	p__Bacillota_A	c__Clostridia	o__TANB77	f__CAG-508	g__CAG-793	s__CAG-793 sp944388895
HL8.bin.155	362	1905049	0	5262.57	6273	2835	20891	2000	59.44	89.48	2.87	1.90505	p__Bacillota_A	c__Clostridia	o__Christensenellales	f__CAG-138	g__Pelethousia	s__Pelethousia gallinarum
HL8.bin.157	178	1531931	0	8606.35	11781	4060	39137	2016	51.47	56.81	0.83	1.53193	p__Bacteroidota	c__Bacteroidia	o__Bacteroidales	f__Bacteroidaceae	g__UBA6398	s__UBA6398 sp900550635
HL8.bin.17	180	2218450	0	12324.7	18005	5830	50175	2038	52.56	92.1	2.95	2.21845	p__Bacteroidota	c__Bacteroidia	o__Bacteroidales	f__UBA932	g__Cryptobacteroides	s__Cryptobacteroides faecavium
HL8.bin.19	386	2412016	0	6248.75	7758	3064	38404	2001	53.76	82	4.85	2.41202	p__Bacillota_A	c__Clostridia	o__Lachnospirales	f__Lachnospiraceae	g__HGM12545	s__HGM12545 sp900761925
HL8.bin.20	421	1751419	0	4160.14	4428	2447	20757	2007	40.39	64.49	0.15	1.75142	p__Spirochaetota	c__Spirochaetia	o__Treponematales	f__Treponemataceae	g__Gallitreponema	s__Gallitreponema excrementavium
HL8.bin.21	360	1460748	0	4057.63	4399	2353	17130	2000	59.84	71.49	5.95	1.46075	p__Bacillota_A	c__Clostridia	o__Oscillospirales	f__Oscillospiraceae	g__Vescimonas	s__Vescimonas sp944385395
HL8.bin.22	435	3151187	0	7244.11	9846	3072	45841	2001	39.54	77.57	8.91	3.15119	p__Bacteroidota	c__Bacteroidia	o__Bacteroidales	f__Bacteroidaceae	g__Phocaeicola	s__Phocaeicola caecigallinarum_A
HL8.bin.23	166	1741275	0	10489.6	15389	4949	48399	2018	35.67	78.66	0.6	1.74127	p__Bacillota_A	c__Clostridia	o__Lachnospirales	f__Lachnospiraceae	g__Ruminococcus_B	s__Ruminococcus_B intestinipullorum
HL8.bin.24	491	2166131	0	4411.67	4868	2511	19277	2009	43.17	72.27	2.4	2.16613	p__Bacillota_A	c__Clostridia	o__Oscillospirales	f__CAG-382	g__UMGS882	s__UMGS882 sp003343885
HL8.bin.27	93	839454	0	9026.39	14524	3856	44866	2120	44.44	86.26	6.25	0.839454	p__Pseudomonadota	c__Alphaproteobacteria	o__Rs-D84	f__Rs-D84	g__Enterousia	s__Enterousia sp944389385
HL8.bin.3	290	1844000	0	6358.62	8723	2869	41059	2008	62.3	87.88	1.83	1.844	p__Pseudomonadota	c__Gammaproteobacteria	o__Burkholderiales	f__Burkholderiaceae_A	g__Sutterella	s__Sutterella sp905206365
HL8.bin.30	258	1099847	0	4262.97	4526	2490	15615	2004	27.71	86.1	7.84	1.09985	p__Bacillota	c__Bacilli	o__RF39	f__UBA660	g__Onthousia	s__Unknown
HL8.bin.31	238	1240226	0	5211.03	5933	2814	20112	2017	53.3	53.84	2.09	1.24023	p__Bacillota_A	c__Clostridia	o__Lachnospirales	f__Lachnospiraceae	g__Mediterraneibacter	s__Mediterraneibacter guildfordensis
HL8.bin.33	391	1352086	0	3458.02	3428	2248	10771	2001	65.27	54.18	7.69	1.35209	p__Desulfobacterota	c__Desulfovibrionia	o__Desulfovibrionales	f__Desulfovibrionaceae	g__Desulfovibrio	s__Desulfovibrio sp900556755
HL8.bin.44	37	1775544	0	47987.7	65984	28211	139872	2796	58.63	95.83	0.22	1.77554	p__Bacteroidota	c__Bacteroidia	o__Bacteroidales	f__UBA932	g__Cryptobacteroides	s__Cryptobacteroides avistercoris
HL8.bin.45	288	1175299	0	4080.9	4228	2391	20216	2002	47.43	75.03	0.92	1.1753	p__Bacillota_C	c__Negativicutes	o__Acidaminococcales	f__Acidaminococcaceae	g__CAG-266	s__CAG-266 sp000436095
HL8.bin.46	393	2180926	0	5549.43	6882	2928	28840	2020	54.88	73.82	4.1	2.18093	p__Bacteroidota	c__Bacteroidia	o__Bacteroidales	f__UBA932	g__Cryptobacteroides	s__Cryptobacteroides merdigallinarum
HL8.bin.49	273	2035560	0	7456.26	9550	3850	24763	2045	62.08	85.57	0.97	2.03556	p__Bacillota_A	c__Clostridia	o__Oscillospirales	f__Butyricicoccaceae	g__Butyricicoccus_A	s__Butyricicoccus_A stercorigallinarum
HL8.bin.51	256	2238447	0	8743.93	11829	4027	46748	2029	48.1	89.31	5.09	2.23845	p__Bacteroidota	c__Bacteroidia	o__Bacteroidales	f__Marinifilaceae	g__Odoribacter	s__Odoribacter faecigallinarum
HL8.bin.53	518	1705122	0	3291.74	3328	2167	20621	2004	45.4	50.67	3.77	1.70512	p__Bacillota_A	c__Clostridia	o__Lachnospirales	f__Lachnospiraceae	g__Eisenbergiella	s__Eisenbergiella sp944381635
HL8.bin.55	314	1266347	0	4032.95	4140	2386	11763	2010	48.21	60.42	0.34	1.26635	p__Bacteroidota	c__Bacteroidia	o__Bacteroidales	f__Muribaculaceae	g__Limisoma	s__Limisoma intestinavium
HL8.bin.58	403	2154483	0	5346.11	6411	2800	27147	2002	54.48	54.96	9.25	2.15448	p__Bacteroidota	c__Bacteroidia	o__Bacteroidales	f__Bacteroidaceae	g__Phocaeicola_A	s__Phocaeicola_A sp003489705
HL8.bin.59	413	2240015	0	5423.77	6338	2858	33892	2020	55.91	78.22	0.3	2.24002	p__Bacillota_A	c__Clostridia	o__Lachnospirales	f__Lachnospiraceae	g__Merdisoma	s__Merdisoma sp944383645
HL8.bin.6	236	2276039	0	9644.23	15785	3912	53230	2003	53.28	85.46	2.92	2.27604	p__Bacillota_A	c__Clostridia	o__Oscillospirales	f__Oscillospiraceae	g__Faecousia	s__Faecousia faecavium
HL8.bin.62	406	2174138	0	5355.02	6630	2621	31162	2006	56.71	56.99	4.75	2.17414	p__Bacillota_A	c__Clostridia	o__Oscillospirales	f__Oscillospiraceae	g__Pelethomonas	s__Pelethomonas sp017887695
HL8.bin.66	376	1335484	0	3551.82	3703	2279	14866	2002	63.59	50.89	1.15	1.33548	p__Bacillota_A	c__Clostridia	o__Oscillospirales	f__Oscillospiraceae	g__Avoscillospira	s__Avoscillospira stercorigallinarum
HL8.bin.67	245	2705256	0	11041.9	15955	5072	73023	2003	51.73	81.9	5.03	2.70526	p__Bacillota_A	c__Clostridia	o__Lachnospirales	f__Lachnospiraceae	g__Mediterraneibacter	s__Mediterraneibacter sp944383745
HL8.bin.68	255	1957759	0	7677.49	9818	3766	41406	2001	55.35	93.15	1.17	1.95776	p__Bacillota	c__Bacilli	o__Erysipelotrichales	f__Erysipelotrichaceae	g__Merdibacter	s__Merdibacter merdipullorum
HL8.bin.70	125	2638098	0	21104.8	28501	10827	115961	2101	54.64	90.55	0.2	2.6381	p__Bacteroidota	c__Bacteroidia	o__Bacteroidales	f__Barnesiellaceae	g__Barnesiella	s__Barnesiella merdigallinarum
HL8.bin.75	349	3588571	0	10282.4	16264	4488	73951	2000	44.39	91.84	9.24	3.58857	p__Bacteroidota	c__Bacteroidia	o__Bacteroidales	f__Tannerellaceae	g__Parabacteroides	s__Parabacteroides intestinavium
HL8.bin.76	289	2073625	0	7175.17	9624	3486	34771	2053	57.95	78.76	0.57	2.07362	p__Bacteroidota	c__Bacteroidia	o__Bacteroidales	f__Rikenellaceae	g__Alistipes	s__Alistipes merdipullorum
HL8.bin.77	132	1009533	0	7647.98	9707	3721	33972	2018	29.45	85.69	2.88	1.00953	p__Bacillota	c__Bacilli	o__RF39	f__UBA660	g__Ventrenecus	s__Ventrenecus sp944351315
HL8.bin.78	345	1354761	0	3926.84	4055	2324	12700	2007	40.2	68.43	0.86	1.35476	p__Bacillota_A	c__Clostridia	o__Oscillospirales	f__UBA644	g__QAKR01	s__QAKR01 sp944382895
HL8.bin.79	54	2543578	0	47103.3	79676	22711	304848	2315	46.72	81.25	0.07	2.54358	p__Bacteroidota	c__Bacteroidia	o__Bacteroidales	f__Muribaculaceae	g__Limisoma	s__Limisoma sp900544305
HL8.bin.8	71	2410792	0	33954.8	49026	17359	110315	3281	49.93	97.56	0.22	2.41079	p__Bacteroidota	c__Bacteroidia	o__Bacteroidales	f__UBA932	g__Cryptobacteroides	s__Cryptobacteroides sp944322815
HL8.bin.80	243	2212159	0	9103.54	11402	4795	37352	2093	55.31	83.82	1.96	2.21216	p__Bacteroidota	c__Bacteroidia	o__Bacteroidales	f__Rikenellaceae	g__Alistipes	s__Alistipes excrementipullorum
HL8.bin.81	283	1901621	0	6719.51	8105	3636	31171	2001	48.88	58.54	0.11	1.90162	p__Bacteroidota	c__Bacteroidia	o__Bacteroidales	f__Tannerellaceae	g__Parabacteroides	s__Parabacteroides intestinipullorum
HL8.bin.85	299	1209973	0	4046.73	4313	2391	24216	2005	49.25	52.01	1.03	1.20997	p__Bacillota_A	c__Clostridia	o__Oscillospirales	f__Ruminococcaceae	g__UBA866	s__Unknown
HL8.bin.89	107	2868671	0	26810	53778	12438	153503	2043	45.65	94.23	0.1	2.86867	p__Bacteroidota	c__Bacteroidia	o__Bacteroidales	f__Bacteroidaceae	g__Phocaeicola	s__Phocaeicola faecium
HL8.bin.9	332	2560578	0	7712.58	10339	3528	63669	2019	47.73	81.3	4.56	2.56058	p__Bacteroidota	c__Bacteroidia	o__Bacteroidales	f__Bacteroidaceae	g__Phocaeicola	s__Phocaeicola salanitronis
HPI1.bin.12	20	2944072	0	147204	200936	90355	573534	12782	43.3	97.58	0	2.94407	p__Bacteroidota	c__Bacteroidia	o__Bacteroidales	f__Dysgonomonadaceae	g__JAEWGM01	s__JAEWGM01 sp023388315
HPI1.bin.13	368	2610478	0	7093.69	9318	3032	52810	2011	26.88	98.89	8.2	2.61048	p__Bacillota_A	c__Clostridia	o__Peptostreptococcales	f__Peptostreptococcaceae	g__GCA-900066495	s__Unknown
HPI1.bin.32	118	1143263	0	9688.67	14568	4489	58528	2014	32.24	64.98	0.02	1.14326	p__Bacillota	c__Bacilli	o__Lactobacillales	f__Lactobacillaceae	g__Ligilactobacillus	s__Ligilactobacillus salivarius
HPI2.bin.10	124	591014	0	4766.24	5710	2516	25453	2001	44.68	67.74	1.82	0.591014	p__Pseudomonadota	c__Alphaproteobacteria	o__Rs-D84	f__Rs-D84	g__Enterousia	s__Enterousia sp944392595
HPI2.bin.104	296	1588788	0	5367.53	6082	2963	22399	2005	48.44	84.75	1.59	1.58879	p__Bacillota_A	c__Clostridia	o__Oscillospirales	f__Butyricicoccaceae	g__SIG471	s__SIG471 sp905199135
HPI2.bin.108	469	1933682	0	4122.99	4245	2531	19360	2000	51.47	64.27	9.02	1.93368	p__Bacteroidota	c__Bacteroidia	o__Bacteroidales	f__P3	g__Pullibacteroides	s__Pullibacteroides sp944321735
HPI2.bin.11	554	2728719	0	4925.49	5911	2490	28191	2001	65.09	76.58	7.08	2.72872	p__Desulfobacterota	c__Desulfovibrionia	o__Desulfovibrionales	f__Desulfovibrionaceae	g__Desulfovibrio	s__Desulfovibrio gallistercoris
HPI2.bin.110	87	907363	0	10429.5	12688	5636	29640	2062	49.29	53.71	0.06	0.907363	p__Bacteroidota	c__Bacteroidia	o__Bacteroidales	f__Tannerellaceae	g__Parabacteroides	s__Parabacteroides intestinigallinarum
HPI2.bin.111	274	2054802	0	7499.28	10066	3637	45921	2032	44.81	74.49	0.82	2.0548	p__Bacteroidota	c__Bacteroidia	o__Bacteroidales	f__Bacteroidaceae	g__Phocaeicola	s__Phocaeicola sp002161765
HPI2.bin.113	89	701210	0	7878.76	14505	3066	46515	2024	27.35	52.71	0.95	0.70121	p__Bacillota	c__Bacilli	o__RF39	f__UBA660	g__Onthousia	s__Onthousia sp944363735
HPI2.bin.114	551	3318635	0	6022.93	7097	3128	46025	2001	55.82	87.2	1.45	3.31864	p__Bacillota_A	c__Clostridia	o__Lachnospirales	f__Lachnospiraceae	g__Eisenbergiella	s__Eisenbergiella sp944380025
HPI2.bin.115	198	1168875	0	5903.41	7330	3071	22561	2063	39.29	88.83	2.2	1.16888	p__Bacillota	c__Bacilli	o__Erysipelotrichales	f__Erysipelotrichaceae	g__JAHHTG01	s__JAHHTG01 sp944326825
HPI2.bin.117	159	3298426	0	20744.8	44582	10118	120247	2037	44.76	97.55	1.16	3.29843	p__Bacillota_A	c__Clostridia	o__Lachnospirales	f__Lachnospiraceae	g__Eisenbergiella	s__Eisenbergiella sp944381635
HPI2.bin.118	241	1198248	0	4971.98	5795	2628	27880	2017	60.03	57.76	0.03	1.19825	p__Bacillota_A	c__Clostridia	o__Oscillospirales	f__Oscillospiraceae	g__Enterenecus	s__Enterenecus sp944385445
HPI2.bin.120	204	1784978	0	8749.89	12749	3791	132759	2040	48.46	69.88	0.02	1.78498	p__Bacteroidota	c__Bacteroidia	o__Bacteroidales	f__Muribaculaceae	g__Avimuribaculum	s__Avimuribaculum sp944321865
HPI2.bin.123	325	1903009	0	5855.41	7292	2919	34719	2002	55.5	78.33	0.53	1.90301	p__Bacillota_A	c__Clostridia	o__Lachnospirales	f__Lachnospiraceae	g__Merdisoma	s__Merdisoma sp944383645
HPI2.bin.135	37	2475026	0	66892.6	88559	36533	206793	6042	57.19	96.7	0.62	2.47503	p__Bacteroidota	c__Bacteroidia	o__Bacteroidales	f__Rikenellaceae	g__Alistipes	s__Alistipes merdipullorum
HPI2.bin.137	484	1916335	0	3959.37	4291	2325	18286	2000	60.09	67.34	0.05	1.91633	p__Bacillota_A	c__Clostridia	o__Christensenellales	f__CAG-74	g__Alectryocaccomicrobium	s__Alectryocaccomicrobium faecavium
HPI2.bin.138	263	1741535	0	6621.81	9403	2848	48159	2012	40.37	90.02	1.76	1.74154	p__Bacillota_A	c__Clostridia	o__Oscillospirales	f__UBA644	g__QAKR01	s__QAKR01 sp944382895
HPI2.bin.141	234	2147727	0	9178.32	11951	4551	45042	2017	48.23	85.91	0.71	2.14773	p__Bacteroidota	c__Bacteroidia	o__Bacteroidales	f__Marinifilaceae	g__Odoribacter	s__Odoribacter faecigallinarum
HPI2.bin.143	324	1549243	0	4781.61	5430	2567	23852	2001	65.51	66.28	6.92	1.54924	p__Bacillota_A	c__Clostridia	o__Oscillospirales	f__Oscillospiraceae	g__Scatomorpha	s__Scatomorpha stercorigallinarum
HPI2.bin.146	44	1843163	0	41890.1	54208	21968	142634	5711	49.08	99.02	0.06	1.84316	p__Bacillota_A	c__Clostridia	o__Peptostreptococcales	f__Anaerovoracaceae	g__Avanaerovorax	s__Avanaerovorax sp944386595
HPI2.bin.15	228	929398	0	4076.31	4219	2486	14985	2007	59.21	56.09	1.78	0.929398	p__Bacillota_A	c__Clostridia	o__Christensenellales	f__CAG-917	g__Limadaptatus	s__Limadaptatus sp900553825
HPI2.bin.152	278	1216427	0	4375.64	4765	2518	20093	2003	53.74	67.64	1.08	1.21643	p__Bacillota_A	c__Clostridia	o__Oscillospirales	f__CAG-382	g__Woodwardibium	s__Woodwardibium sp900754535
HPI2.bin.154	329	1867953	0	5677.67	6948	2865	23647	2027	55.69	74.43	5.4	1.86795	p__Bacillota_A	c__Clostridia	o__Oscillospirales	f__Oscillospiraceae	g__Faecousia	s__Faecousia faecipullorum
HPI2.bin.162	308	2061693	0	6693.81	8673	3039	30623	2006	52.25	73.25	3.7	2.06169	p__Bacillota_A	c__Clostridia	o__Lachnospirales	f__Lachnospiraceae	g__Mediterraneibacter	s__Mediterraneibacter sp944383745
HPI2.bin.166	227	1838926	0	8101	10893	3756	35439	2016	53.02	62.27	1.57	1.83893	p__Bacteroidota	c__Bacteroidia	o__Bacteroidales	f__Bacteroidaceae	g__Prevotella	s__Prevotella sp944320195
HPI2.bin.167	252	950613	0	3772.27	3857	2319	13063	2013	61.03	54.85	1.02	0.950613	p__Bacillota_A	c__Clostridia	o__Oscillospirales	f__Feifaniaceae	g__Galloscillospira_B	s__Galloscillospira_B excrementipullorum
HPI2.bin.168	362	1194285	0	3299.13	3303	2197	16159	2002	61.27	75.58	2.3	1.19429	p__Synergistota	c__Synergistia	o__Synergistales	f__Synergistaceae	g__Caccocola	s__Caccocola faecigallinarum
HPI2.bin.172	157	1676843	0	10680.5	14530	4772	68287	2065	46.15	86.37	0.77	1.67684	p__Bacteroidota	c__Bacteroidia	o__Bacteroidales	f__UBA932	g__Egerieousia	s__Egerieousia sp944325445
HPI2.bin.176	167	1155589	0	6919.69	9625	3299	36328	2024	41.31	87.08	2.17	1.15559	p__Bacillota_A	c__Clostridia	o__Peptostreptococcales	f__Anaerovoracaceae	g__Gallibacter	s__Gallibacter intestinalis
HPI2.bin.179	307	1295593	0	4220.17	4483	2453	17945	2000	56.93	56.38	0.69	1.29559	p__Desulfobacterota	c__Desulfovibrionia	o__Desulfovibrionales	f__Desulfovibrionaceae	g__Desulfovibrio	s__Desulfovibrio faecigallinarum
HPI2.bin.18	296	1187009	0	4010.17	4415	2362	14005	2019	62.16	67.98	2.12	1.18701	p__Bacillota_A	c__Clostridia	o__Oscillospirales	f__Oscillospiraceae	g__Faecousia	s__Faecousia sp944387625
HPI2.bin.185	62	2383754	0	38447.6	52130	22330	158538	2732	43.39	85.02	0.83	2.38375	p__Bacteroidota	c__Bacteroidia	o__Bacteroidales	f__Muribaculaceae	g__Avimuribaculum	s__Avimuribaculum sp944321705
HPI2.bin.188	295	2466267	0	8360.23	12736	3752	56320	2025	46.99	63.98	4.74	2.46627	p__Bacteroidota	c__Bacteroidia	o__Bacteroidales	f__Bacteroidaceae	g__Phocaeicola	s__Phocaeicola salanitronis
HPI2.bin.19	327	1827077	0	5587.39	6887	2783	98908	2002	63.64	73.01	4.17	1.82708	p__Verrucomicrobiota	c__Verrucomicrobiae	o__Verrucomicrobiales	f__Akkermansiaceae	g__Akkermansia	s__Akkermansia intestinigallinarum
HPI2.bin.194	162	1377666	0	8504.11	11256	4053	48932	2036	55.35	61.84	1.61	1.37767	p__Bacteroidota	c__Bacteroidia	o__Bacteroidales	f__Bacteroidaceae	g__Alloprevotella	s__Alloprevotella sp000431275
HPI2.bin.196	301	1468481	0	4878.67	5486	2590	27131	2009	64.61	64.35	0.43	1.46848	p__Desulfobacterota	c__Desulfovibrionia	o__Desulfovibrionales	f__Desulfovibrionaceae	g__Desulfovibrio	s__Desulfovibrio sp900556755
HPI2.bin.197	264	1093189	0	4140.87	4516	2442	14405	2001	47.61	58.14	2.52	1.09319	p__Bacillota_A	c__Clostridia	o__Lachnospirales	f__Lachnospiraceae	g__Avilachnospira	s__Avilachnospira sp944381575
HPI2.bin.200	241	1166671	0	4840.96	5221	2649	29441	2016	52.94	67.29	2.03	1.16667	p__Bacillota_A	c__Clostridia	o__Lachnospirales	f__Lachnospiraceae	g__Mediterraneibacter	s__Mediterraneibacter guildfordensis
HPI2.bin.206	298	1240876	0	4164.01	4603	2417	17693	2008	58.64	52.24	0.3	1.24088	p__Bacillota_A	c__Clostridia	o__Lachnospirales	f__Lachnospiraceae	g__Lachnoclostridium_B	s__Lachnoclostridium_B massiliensis_A
HPI2.bin.21	51	2195780	0	43054.5	58822	21116	148483	2220	62.1	94.82	1.18	2.19578	p__Bacteroidota	c__Bacteroidia	o__Bacteroidales	f__Rikenellaceae	g__Alistipes	s__Alistipes stercorigallinarum
HPI2.bin.214	47	909659	0	19354.5	26518	12531	51326	2376	41.91	84.98	1.52	0.909659	p__Pseudomonadota	c__Alphaproteobacteria	o__Rs-D84	f__Rs-D84	g__Enterousia	s__Enterousia sp944389595
HPI2.bin.25	309	1888026	0	6110.12	7720	3158	34669	2005	59.3	88.5	0.11	1.88803	p__Bacillota_A	c__Clostridia	o__Christensenellales	f__CAG-138	g__Pelethousia	s__Pelethousia gallinarum
HPI2.bin.27	343	2181164	0	6359.08	7782	3274	30775	2012	49.4	81.14	1.95	2.18116	p__Bacteroidota	c__Bacteroidia	o__Bacteroidales	f__Barnesiellaceae	g__Barnesiella	s__Barnesiella sp944320015
HPI2.bin.29	176	1655622	0	9406.94	13408	4502	47858	2024	32.14	84.26	0.11	1.65562	p__Bacillota_C	c__Negativicutes	o__Selenomonadales	f__Selenomonadaceae	g__Megamonas	s__Megamonas funiformis
HPI2.bin.32	334	1530642	0	4582.76	4862	2528	24409	2008	50.38	60.77	4.15	1.53064	p__Bacteroidota	c__Bacteroidia	o__Bacteroidales	f__UBA932	g__Cryptobacteroides	s__Cryptobacteroides sp944322815
HPI2.bin.40	410	2407661	0	5872.34	6893	3118	30409	2006	47.93	79.23	3.16	2.40766	p__Bacteroidota	c__Bacteroidia	o__Bacteroidales	f__Tannerellaceae	g__Parabacteroides	s__Parabacteroides sp944323815
HPI2.bin.42	51	1901912	0	37292.4	45950	19533	150331	5843	48.75	91.86	0.26	1.90191	p__Bacillota_A	c__Clostridia	o__Oscillospirales	f__Acutalibacteraceae	g__CAG-177	s__CAG-177 sp900771185
HPI2.bin.48	28	1685041	0	60180	127117	35757	190643	2728	59.24	62.14	1.57	1.68504	p__Bacteroidota	c__Bacteroidia	o__Bacteroidales	f__Bacteroidaceae	g__Alloprevotella	s__Unknown
HPI2.bin.56	210	1855583	0	8836.11	12020	4357	41401	2054	47.95	97.6	1.07	1.85558	p__Bacteroidota	c__Bacteroidia	o__Bacteroidales	f__Muribaculaceae	g__Limisoma	s__Limisoma intestinavium
HPI2.bin.59	459	2862857	0	6237.16	7682	3150	26467	2018	61.18	88.95	5.01	2.86286	p__Desulfobacterota	c__Desulfovibrionia	o__Desulfovibrionales	f__Desulfovibrionaceae	g__Desulfovibrio	s__Desulfovibrio intestinigallinarum
HPI2.bin.61	357	1670587	0	4679.52	5130	2677	21071	2008	53.39	78.88	2.23	1.67059	p__Bacillota_A	c__Clostridia	o__Lachnospirales	f__Lachnospiraceae	g__Copromonas	s__Copromonas avistercoris
HPI2.bin.70	262	1268082	0	4840.01	5444	2679	18992	2039	48.65	73.18	0.98	1.26808	p__Bacillota_A	c__Clostridia	o__Oscillospirales	f__Acutalibacteraceae	g__UBA737	s__UBA737 sp944376655
HPI2.bin.71	144	1805958	0	12541.4	19315	6461	52661	2062	60.07	56.34	0.22	1.80596	p__Bacteroidota	c__Bacteroidia	o__Bacteroidales	f__Bacteroidaceae	g__Prevotella	s__Prevotella sp944320235
HPI2.bin.72	239	1771953	0	7414.03	9369	3759	36128	2003	46.66	75.45	1.48	1.77195	p__Spirochaetota	c__Spirochaetia	o__Sphaerochaetales	f__Sphaerochaetaceae	g__Ornithospirochaeta	s__Ornithospirochaeta stercorigallinarum
HPI2.bin.78	352	1583681	0	4499.09	4901	2447	19652	2014	63.81	51.63	2.35	1.58368	p__Bacillota_A	c__Clostridia	o__Oscillospirales	f__Ruminococcaceae	g__Gemmiger	s__Unknown
HPI2.bin.81	259	2181609	0	8423.2	11161	4136	53014	2000	59.64	78.09	0.36	2.18161	p__Bacteroidota	c__Bacteroidia	o__Bacteroidales	f__Bacteroidaceae	g__UBA1794	s__UBA1794 sp944320955
HPI2.bin.88	92	2342420	0	25461.1	33770	13342	117572	2132	63.53	91.45	0.05	2.34242	p__Bacillota_A	c__Clostridia	o__Christensenellales	f__CAG-74	g__Avichristensenella	s__Avichristensenella intestinipullorum
HPI2.bin.94	309	1209638	0	3914.69	4213	2356	17921	2014	64.77	62.64	2.84	1.20964	p__Bacillota_A	c__Clostridia	o__Oscillospirales	f__Ruminococcaceae	g__Gemmiger	s__Gemmiger excrementipullorum
HPI2.bin.97	297	1949368	0	6563.53	8148	3307	39360	2038	58.31	79.86	2.74	1.94937	p__Bacillota_A	c__Clostridia	o__Oscillospirales	f__Oscillospiraceae	g__Limivicinus	s__Limivicinus faecipullorum
HPI2.bin.99	260	1128037	0	4338.6	4776	2424	22533	2000	37.28	62.47	3.54	1.12804	p__Bacillota	c__Bacilli	o__Lactobacillales	f__Lactobacillaceae	g__Lactobacillus	s__Lactobacillus crispatus
HPI3.bin.11	348	2404061	0	6908.22	9123	3456	67780	2032	73.55	91.09	0.89	2.40406	p__Actinomycetota	c__Acidimicrobiia	o__IMCC26256	f__JADLDD01	g__JADLDD01	s__JADLDD01 sp020846855
HPI3.bin.17	237	1774384	0	7486.85	8989	3913	44167	2005	55.33	75.85	0.95	1.77438	p__Bacillota_A	c__Clostridia	o__Lachnospirales	f__Lachnospiraceae	g__UBA1066	s__Unknown
HPI3.bin.18	57	2220490	0	38956	70525	23440	211976	2121	66.25	100	0.65	2.22049	p__Actinomycetota	c__Coriobacteriia	o__Coriobacteriales	f__Atopobiaceae	g__UBA1367	s__UBA1367 sp002305995
HPI3.bin.2	66	728436	0	11036.9	15261	5331	57171	2040	27.8	65.65	0.12	0.728436	p__Bacillota_A	c__Clostridia	o__Peptostreptococcales	f__Peptostreptococcaceae	g__Romboutsia	s__Romboutsia sp904418825
HPI3.bin.22	139	1390137	0	10001	13917	4603	53351	2222	42.23	77.17	0.83	1.39014	p__Bacillota	c__Bacilli	o__Lactobacillales	f__Lactobacillaceae	g__Ligilactobacillus	s__Ligilactobacillus agilis
HPI3.bin.24	426	2703845	0	6347.05	8252	2853	44935	2000	70.17	96.21	2.13	2.70384	p__Actinomycetota	c__Actinomycetia	o__Propionibacteriales	f__Propionibacteriaceae	g__Propionicimonas	s__Unknown
HPI3.bin.29	292	2245342	0	7689.53	10606	3651	48165	2070	35.71	79.66	1.3	2.24534	p__Bacillota	c__Bacilli	o__Lactobacillales	f__Enterococcaceae	g__Enterococcus_E	s__Enterococcus_E cecorum_A
HPI3.bin.34	95	802230	0	8444.53	10807	4132	41238	2023	54.75	53.95	0.1	0.80223	p__Actinomycetota	c__Actinomycetia	o__Actinomycetales	f__Bifidobacteriaceae	g__Aeriscardovia	s__Aeriscardovia aeriphila
HPI3.bin.45	76	3321401	0	43702.6	66449	23045	165914	3477	51.9	80.85	5.48	3.3214	p__Bacillota_A	c__Clostridia	o__Lachnospirales	f__Lachnospiraceae	g__CAG-791	s__Unknown
HPI3.bin.46	104	2579159	0	24799.6	66474	12610	221706	2028	37.92	94	6.66	2.57916	p__Methanobacteriota	c__Methanobacteria	o__Methanobacteriales	f__Methanobacteriaceae	g__Methanobacterium	s__Methanobacterium sp002067065
HPI3.bin.54	139	3354043	0	24129.8	42471	10544	146592	2124	60.12	99.91	0.41	3.35404	p__Chloroflexota	c__Chloroflexia	o__Thermomicrobiales	f__UBA6265	g__JAHBVL01	s__Unknown
HPI3.bin.58	274	1246134	0	4547.93	4885	2740	21527	2009	61.06	66.85	0.99	1.24613	p__Actinomycetota	c__Actinomycetia	o__Actinomycetales	f__Bifidobacteriaceae	g__Bifidobacterium	s__Bifidobacterium thermophilum
HPI3.bin.9	754	2689896	0	3567.5	3648	2298	13333	2001	64.05	59.14	0.91	2.6899	p__Chloroflexota	c__Anaerolineae	o__JAAEKA01	f__JAAEKA01	g__JANWYQ01	s__Unknown
HPI4.bin.101	403	1314044	0	3260.66	3149	2204	12834	2006	64.01	57.71	4.77	1.31404	p__Bacillota_A	c__Clostridia	o__Oscillospirales	f__Acutalibacteraceae	g__Acutalibacter	s__Acutalibacter pullistercoris
HPI4.bin.105	234	1681287	0	7184.99	8789	3729	36766	2004	51.77	59.67	0.7	1.68129	p__Bacteroidota	c__Bacteroidia	o__Bacteroidales	f__Tannerellaceae	g__Parabacteroides	s__Parabacteroides sp944325345
HPI4.bin.106	263	1525276	0	5799.53	7036	2851	27399	2016	46.93	88.95	1.31	1.52528	p__Bacillota_A	c__Clostridia	o__Oscillospirales	f__Ruminococcaceae	g__RGIG3102	s__RGIG3102 sp944386045
HPI4.bin.108	134	1741363	0	12995.2	18644	6375	54868	2151	56.17	82.66	2.91	1.74136	p__Bacillota_A	c__Clostridia	o__Oscillospirales	f__Oscillospiraceae	g__Faecousia	s__Faecousia faecipullorum
HPI4.bin.111	215	2369341	0	11020.2	15506	5153	59730	2031	63.26	95.92	0.98	2.36934	p__Desulfobacterota	c__Desulfovibrionia	o__Desulfovibrionales	f__Desulfovibrionaceae	g__Desulfovibrio	s__Desulfovibrio sp900556755
HPI4.bin.114	202	2378907	0	11776.8	17882	4961	104499	2009	34.43	99.43	1.35	2.37891	p__Bacillota	c__Bacilli	o__Haloplasmatales	f__Turicibacteraceae	g__Turicibacter	s__Turicibacter bilis
HPI4.bin.124	301	1350499	0	4486.71	5242	2454	25732	2007	50.7	68.88	1.55	1.3505	p__Bacillota_A	c__Clostridia	o__Oscillospirales	f__Acutalibacteraceae	g__Fimenecus	s__Fimenecus excrementavium
HPI4.bin.125	210	1552707	0	7393.84	9606	3477	45765	2006	47.76	50.46	3.71	1.55271	p__Bacteroidota	c__Bacteroidia	o__Bacteroidales	f__Bacteroidaceae	g__Phocaeicola	s__Phocaeicola salanitronis
HPI4.bin.13	496	2010214	0	4052.85	4437	2335	17647	2001	64.66	70.66	6.82	2.01021	p__Bacillota_A	c__Clostridia	o__Oscillospirales	f__Oscillospiraceae	g__Dysosmobacter	s__Dysosmobacter sp944382995
HPI4.bin.138	48	2617491	0	54531.1	92933	29977	233827	2523	50.13	89.05	0.01	2.61749	p__Bacteroidota	c__Bacteroidia	o__Bacteroidales	f__Bacteroidaceae	g__Phocaeicola	s__Phocaeicola sp944320845
HPI4.bin.140	245	2162974	0	8828.46	10959	4259	42347	2107	54.74	70.58	2.83	2.16297	p__Bacteroidota	c__Bacteroidia	o__Bacteroidales	f__Bacteroidaceae	g__Mediterranea	s__Mediterranea intestinipullorum
HPI4.bin.146	411	1560681	0	3797.28	4063	2283	23908	2002	64.32	69.34	4.61	1.56068	p__Bacillota_A	c__Clostridia	o__Oscillospirales	f__Ruminococcaceae	g__Gemmiger	s__Gemmiger stercoripullorum
HPI4.bin.148	275	1614277	0	5870.1	7079	3045	35522	2012	47.65	71.62	6.53	1.61428	p__Bacillota_A	c__Clostridia	o__Oscillospirales	f__Acutalibacteraceae	g__Eubacterium_R	s__Eubacterium_R faecipullorum
HPI4.bin.149	216	690396	0	3196.28	3288	2148	9071	2004	48.94	60.94	1.05	0.690396	p__Elusimicrobiota	c__Elusimicrobia	o__Elusimicrobiales	f__Elusimicrobiaceae	g__UBA1436	s__UBA1436 sp944324655
HPI4.bin.154	54	1452542	0	26898.9	46303	12392	125545	2334	40.87	97.91	0.11	1.45254	p__Bacillota	c__Bacilli	o__Lactobacillales	f__Lactobacillaceae	g__Limosilactobacillus	s__Limosilactobacillus vaginalis
HPI4.bin.157	355	1452456	0	4091.43	4446	2390	20332	2001	63.33	66.52	0.78	1.45246	p__Bacillota_A	c__Clostridia	o__Oscillospirales	f__Oscillospiraceae	g__Avoscillospira	s__Avoscillospira stercorigallinarum
HPI4.bin.166	342	1321623	0	3864.39	4213	2326	29307	2000	63.09	66.99	2.31	1.32162	p__Bacillota_A	c__Clostridia	o__Oscillospirales	f__Butyricicoccaceae	g__Agathobaculum	s__Agathobaculum sp944380945
HPI4.bin.169	40	612287	0	15307.2	24490	7257	40073	2153	32.15	69.6	0.2	0.612287	p__Bacillota_A	c__Clostridia	o__TANB77	f__CAG-508	g__UMGS1754	s__Unknown
HPI4.bin.173	377	1874679	0	4972.62	5832	2656	35625	2006	45.69	61.07	4.16	1.87468	p__Bacteroidota	c__Bacteroidia	o__Bacteroidales	f__Bacteroidaceae	g__Phocaeicola	s__Phocaeicola plebeius_A
HPI4.bin.174	352	2627549	0	7464.63	9744	3533	33793	2007	44.75	80.02	6.67	2.62755	p__Bacteroidota	c__Bacteroidia	o__Bacteroidales	f__Bacteroidaceae	g__Phocaeicola	s__Phocaeicola sp002161765
HPI4.bin.177	228	1850242	0	8115.1	10775	3759	33872	2030	52.58	78.48	6.6	1.85024	p__Bacillota_A	c__Clostridia	o__Lachnospirales	f__Lachnospiraceae	g__Mediterraneibacter	s__Mediterraneibacter sp944383745
HPI4.bin.18	401	1674719	0	4176.36	4562	2489	19213	2000	59.39	68.78	4.55	1.67472	p__Bacillota_A	c__Clostridia	o__Christensenellales	f__CAG-138	g__Pelethousia	s__Pelethousia gallinarum
HPI4.bin.180	331	1332281	0	4025.02	4221	2368	19724	2016	58.52	58.4	2.82	1.33228	p__Bacillota_A	c__Clostridia	o__Oscillospirales	f__Oscillospiraceae	g__Limivicinus	s__Limivicinus faecipullorum
HPI4.bin.182	581	3248771	0	5591.69	6941	2734	47879	2000	44.84	88.3	4	3.24877	p__Bacillota_A	c__Clostridia	o__Lachnospirales	f__Lachnospiraceae	g__Blautia	s__Blautia merdipullorum
HPI4.bin.20	62	1007880	0	16256.1	24251	8413	89731	2003	57.85	55.52	0.61	1.00788	p__Bacteroidota	c__Bacteroidia	o__Bacteroidales	f__UBA932	g__Cryptobacteroides	s__Cryptobacteroides sp944325495
HPI4.bin.23	648	2853639	0	4403.76	4940	2472	23683	2010	56.02	69.96	3.65	2.85364	p__Bacillota_A	c__Clostridia	o__Lachnospirales	f__Lachnospiraceae	g__Eisenbergiella	s__Eisenbergiella sp944380025
HPI4.bin.26	137	1453786	0	10611.6	15184	4517	63045	2070	37.69	78.66	6.72	1.45379	p__Bacillota	c__Bacilli	o__Lactobacillales	f__Lactobacillaceae	g__Lactobacillus	s__Lactobacillus kitasatonis
HPI4.bin.35	274	1932615	0	7053.34	9045	3311	30962	2006	50.94	83.72	1.74	1.93261	p__Bacillota_A	c__Clostridia	o__Lachnospirales	f__Anaerotignaceae	g__Anaerotignum	s__Anaerotignum sp944381385
HPI4.bin.38	97	1631267	0	16817.2	27673	6840	92711	2099	61.75	96.01	2.06	1.63127	p__Bacillota_A	c__Clostridia	o__Oscillospirales	f__Oscillospiraceae	g__Faecousia	s__Faecousia sp944387625
HPI4.bin.4	42	1578132	0	37574.6	62977	21871	138610	2185	26.32	92.35	4.76	1.57813	p__Bacillota	c__Bacilli	o__RF39	f__UBA660	g__Coprovivens	s__Coprovivens sp944332265
HPI4.bin.40	186	1361504	0	7319.91	10171	3387	29998	2048	50.96	80.71	1.73	1.3615	p__Bacillota	c__Bacilli	o__Lactobacillales	f__Lactobacillaceae	g__Lactobacillus	s__Unknown
HPI4.bin.45	59	1332017	0	22576.6	33700	13472	101173	2042	47.78	84.56	0.16	1.33202	p__Bacillota_A	c__Clostridia	o__Oscillospirales	f__Acutalibacteraceae	g__Fimenecus	s__Fimenecus sp944380765
HPI4.bin.46	128	2494380	0	19487.3	30658	10267	72864	2187	50.42	84.8	0.25	2.49438	p__Bacteroidota	c__Bacteroidia	o__Bacteroidales	f__Muribaculaceae	g__Limisoma	s__Limisoma sp944321875
HPI4.bin.47	76	2321059	0	30540.2	64024	14156	151596	2001	38.48	85.19	0.48	2.32106	p__Bacteroidota	c__Bacteroidia	o__Bacteroidales	f__Bacteroidaceae	g__Phocaeicola	s__Phocaeicola gallistercoris
HPI4.bin.48	140	2724976	0	19464.1	29399	10165	84886	2130	50.5	94.04	0.87	2.72498	p__Bacteroidota	c__Bacteroidia	o__Bacteroidales	f__Bacteroidaceae	g__Phocaeicola	s__Phocaeicola excrementigallinarum
HPI4.bin.5	185	1396598	0	7549.18	9016	3709	40106	2063	53.89	50.18	2.96	1.3966	p__Bacteroidota	c__Bacteroidia	o__Bacteroidales	f__Bacteroidaceae	g__Prevotella	s__Prevotella sp944320195
HPI4.bin.50	113	1744305	0	15436.3	24483	7695	59629	2093	46.72	86.5	2.01	1.7443	p__Bacteroidota	c__Bacteroidia	o__Bacteroidales	f__UBA932	g__Egerieousia	s__Egerieousia excrementavium
HPI4.bin.52	106	2374257	0	22398.7	34045	10133	91048	2083	52.18	86.4	0.19	2.37426	p__Bacteroidota	c__Bacteroidia	o__Bacteroidales	f__UBA932	g__Cryptobacteroides	s__Cryptobacteroides faecavium
HPI4.bin.56	360	1833685	0	5093.57	5948	2773	24594	2025	53.2	53.48	9.68	1.83369	p__Bacillota_A	c__Clostridia	o__Lachnospirales	f__Lachnospiraceae	g__Mediterraneibacter	s__Mediterraneibacter tabaqchaliae
HPI4.bin.6	494	2575419	0	5213.4	5924	2968	22055	2001	48.26	71.45	4.5	2.57542	p__Bacteroidota	c__Bacteroidia	o__Bacteroidales	f__Tannerellaceae	g__Parabacteroides	s__Parabacteroides sp944323815
HPI4.bin.61	357	1856811	0	5201.15	6371	2596	28185	2007	55.81	65.28	2.02	1.85681	p__Bacillota_A	c__Clostridia	o__Lachnospirales	f__Lachnospiraceae	g__Merdisoma	s__Merdisoma sp944383645
HPI4.bin.62	288	1128784	0	3919.39	4036	2302	18882	2014	47.76	57.31	1.12	1.12878	p__Bacillota_A	c__Clostridia	o__Oscillospirales	f__Acutalibacteraceae	g__UBA737	s__UBA737 sp944376655
HPI4.bin.67	516	2068678	0	4009.07	4242	2314	18019	2015	62.97	71.8	9.3	2.06868	p__Bacillota_A	c__Clostridia	o__Oscillospirales	f__Ruminococcaceae	g__Fournierella	s__Fournierella pullicola
HPI4.bin.69	251	1432722	0	5708.06	6735	2806	25206	2014	43.13	79.53	0.25	1.43272	p__Bacillota	c__Bacilli	o__Lactobacillales	f__Lactobacillaceae	g__Limosilactobacillus	s__Limosilactobacillus faecipullorum
HPI4.bin.72	97	3208813	0	33080.6	51308	15351	143898	2549	50.14	98.75	0.01	3.20881	p__Bacteroidota	c__Bacteroidia	o__Bacteroidales	f__Tannerellaceae	g__Parabacteroides	s__Parabacteroides intestinipullorum
HPI4.bin.75	325	1807704	0	5562.17	6483	2999	24133	2029	64.5	82	1.53	1.8077	p__Bacillota_A	c__Clostridia	o__Oscillospirales	f__Ruminococcaceae	g__Gemmiger	s__Gemmiger excrementipullorum
HPI4.bin.80	332	2366647	0	7128.45	9910	3302	49561	2000	53.89	89.72	1.99	2.36665	p__Bacillota_A	c__Clostridia	o__Lachnospirales	f__Lachnospiraceae	g__HGM12545	s__HGM12545 sp900761925
HPI4.bin.82	326	1537834	0	4717.28	5288	2542	16509	2020	60.16	65.75	4.88	1.53783	p__Bacillota_A	c__Clostridia	o__Oscillospirales	f__Oscillospiraceae	g__Enterenecus	s__Enterenecus sp944385445
HPI4.bin.84	234	1131127	0	4833.88	5277	2698	36217	2001	53.03	68.12	1.43	1.13113	p__Bacillota_A	c__Clostridia	o__Lachnospirales	f__Lachnospiraceae	g__Mediterraneibacter	s__Mediterraneibacter guildfordensis
HPI4.bin.86	211	1999364	0	9475.66	13022	4302	69190	2125	51.01	55.18	9.22	1.99936	p__Bacteroidota	c__Bacteroidia	o__Bacteroidales	f__Bacteroidaceae	g__Mediterranea	s__Mediterranea intestinavium
HPI4.bin.88	243	1529187	0	6292.95	8024	2984	29877	2003	32.24	71.62	1.82	1.52919	p__Bacillota_C	c__Negativicutes	o__Selenomonadales	f__Selenomonadaceae	g__Megamonas	s__Megamonas funiformis
HPI4.bin.89	314	1390792	0	4429.27	4743	2496	17915	2001	47.75	50.48	1.86	1.39079	p__Bacillota_A	c__Clostridia	o__Lachnospirales	f__Anaerotignaceae	g__Metalachnospira	s__Unknown
HPI4.bin.91	329	1577885	0	4796	5323	2654	30883	2001	60.13	72.03	2.08	1.57788	p__Bacillota_A	c__Clostridia	o__Oscillospirales	f__Ruminococcaceae	g__CALXEN01	s__CALXEN01 sp944387325
HPI4.bin.92	184	1469746	0	7987.75	10052	3721	41420	2088	47.45	92.26	0.11	1.46975	p__Bacillota_A	c__Clostridia	o__Lachnospirales	f__Lachnospiraceae	g__Avilachnospira	s__Avilachnospira sp944381575
HPI4.bin.93	88	1678695	0	19076.1	27698	8684	97149	2497	55.28	71.08	1.04	1.6787	p__Bacteroidota	c__Bacteroidia	o__Bacteroidales	f__Bacteroidaceae	g__Alloprevotella	s__Alloprevotella sp000431275
HPI4.bin.94	106	2505275	0	23634.7	38954	11052	189993	2012	40.24	92.74	0.26	2.50528	p__Spirochaetota	c__Spirochaetia	o__Treponematales	f__Treponemataceae	g__Gallitreponema	s__Gallitreponema excrementavium
HPI4.bin.96	268	1171736	0	4372.15	4765	2511	14987	2004	52.38	63.83	3.2	1.17174	p__Bacillota_A	c__Clostridia	o__Oscillospirales	f__Acutalibacteraceae	g__Eubacterium_R	s__Eubacterium_R sp944380545
HPI5.bin.103	343	1985110	0	5787.49	6714	3018	24763	2009	43.38	61.55	5.91	1.98511	p__Bacteroidota	c__Bacteroidia	o__Bacteroidales	f__Tannerellaceae	g__Parabacteroides	s__Parabacteroides faecavium
HPI5.bin.112	205	1867246	0	9108.52	13804	4257	60810	2005	58.56	75.17	6.28	1.86725	p__Bacteroidota	c__Bacteroidia	o__Bacteroidales	f__UBA932	g__Cryptobacteroides	s__Cryptobacteroides sp944325495
HPI5.bin.114	518	1977822	0	3818.19	4004	2343	14107	2010	45.19	68.57	1.51	1.97782	p__Bacillota_A	c__Clostridia	o__Lachnospirales	f__Lachnospiraceae	g__Blautia	s__Blautia merdipullorum
HPI5.bin.117	252	1413293	0	5608.31	6899	2802	34240	2013	58.39	84.74	7.03	1.41329	p__Bacteroidota	c__Bacteroidia	o__Bacteroidales	f__UBA932	g__Cryptobacteroides	s__Cryptobacteroides pullicola
HPI5.bin.12	372	1774579	0	4770.37	5316	2651	23097	2033	59.21	72.93	1.64	1.77458	p__Bacillota_A	c__Clostridia	o__Christensenellales	f__CAG-138	g__Pelethousia	s__Pelethousia gallinarum
HPI5.bin.120	21	1719480	0	81880	100613	43450	257578	2588	54.52	97.35	0.08	1.71948	p__Bacillota_A	c__Clostridia	o__Oscillospirales	f__QAKW01	g__QAKW01	s__QAKW01 sp944387895
HPI5.bin.122	620	2391747	0	3857.66	4060	2336	16709	2000	56.17	71.88	2.56	2.39175	p__Bacillota_A	c__Clostridia	o__Lachnospirales	f__Lachnospiraceae	g__Eisenbergiella	s__Eisenbergiella sp944380025
HPI5.bin.124	290	1834408	0	6325.54	8100	3002	27429	2014	41.84	84.39	1.84	1.83441	p__Bacillota_A	c__Clostridia	o__Oscillospirales	f__Acutalibacteraceae	g__UBA1081	s__UBA1081 sp944412445
HPI5.bin.126	472	1740547	0	3687.6	3917	2315	13981	2000	62.81	64.59	2.16	1.74055	p__Bacillota_A	c__Clostridia	o__Oscillospirales	f__Ruminococcaceae	g__Fournierella	s__Fournierella pullicola
HPI5.bin.131	85	1708983	0	20105.7	28200	11352	81565	2641	59.16	96.36	1.81	1.70898	p__Bacteroidota	c__Bacteroidia	o__Bacteroidales	f__UBA932	g__Cryptobacteroides	s__Cryptobacteroides avistercoris
HPI5.bin.133	134	2355384	0	17577.5	29719	8612	94581	2083	49.63	82.74	0.47	2.35538	p__Bacteroidota	c__Bacteroidia	o__Bacteroidales	f__UBA932	g__Cryptobacteroides	s__Cryptobacteroides faecipullorum
HPI5.bin.134	365	1967631	0	5390.77	6422	2688	52989	2008	64.42	76.77	1.63	1.96763	p__Desulfobacterota	c__Desulfovibrionia	o__Desulfovibrionales	f__Desulfovibrionaceae	g__Desulfovibrio	s__Desulfovibrio sp900556755
HPI5.bin.136	354	1856734	0	5245.01	6373	2727	24458	2003	55.74	60.35	0.92	1.85673	p__Bacillota_A	c__Clostridia	o__Lachnospirales	f__Lachnospiraceae	g__Merdisoma	s__Merdisoma sp944383645
HPI5.bin.138	264	2024396	0	7668.17	10392	3786	31702	2032	48.38	79.81	2.42	2.0244	p__Bacteroidota	c__Bacteroidia	o__Bacteroidales	f__Marinifilaceae	g__Odoribacter	s__Odoribacter faecigallinarum
HPI5.bin.144	120	1156181	0	9634.84	11653	4925	37480	2029	50.4	73.41	0.29	1.15618	p__Halobacteriota	c__Methanomicrobia	o__Methanomicrobiales	f__Methanocorpusculaceae	g__Methanocorpusculum	s__Methanocorpusculum faecipullorum
HPI5.bin.145	280	2034517	0	7266.13	8854	3701	41971	2006	48.14	71.13	4.16	2.03452	p__Bacteroidota	c__Bacteroidia	o__Bacteroidales	f__Bacteroidaceae	g__Mediterranea	s__Mediterranea ndongoniae
HPI5.bin.149	277	1868742	0	6746.36	7702	3555	29418	2026	51.35	79.98	0.37	1.86874	p__Bacteroidota	c__Bacteroidia	o__Bacteroidales	f__Bacteroidaceae	g__Prevotella	s__Prevotella avicola
HPI5.bin.152	514	1831749	0	3563.71	3673	2211	14481	2009	64.09	66.65	4.46	1.83175	p__Bacillota_A	c__Clostridia	o__Oscillospirales	f__Ruminococcaceae	g__Gemmiger	s__Gemmiger stercoripullorum
HPI5.bin.154	120	1401564	0	11679.7	15980	5486	60116	2026	34.85	94.59	0.11	1.40156	p__Bacillota	c__Bacilli	o__Lactobacillales	f__Lactobacillaceae	g__Ligilactobacillus	s__Ligilactobacillus excrementigallinarum
HPI5.bin.156	295	1654066	0	5607	6627	3020	29035	2002	40.32	62.86	6.5	1.65407	p__Bacteroidota	c__Bacteroidia	o__Bacteroidales	f__Bacteroidaceae	g__Avibacteroides	s__Avibacteroides sp944320965
HPI5.bin.157	280	2066976	0	7382.06	9477	3327	35767	2013	40.34	62.8	3.16	2.06698	p__Bacteroidota	c__Bacteroidia	o__Bacteroidales	f__Bacteroidaceae	g__Phocaeicola	s__Phocaeicola caecigallinarum_A
HPI5.bin.17	27	2329626	0	86282.4	103636	49977	305712	2334	58.86	87.85	0.02	2.32963	p__Bacteroidota	c__Bacteroidia	o__Bacteroidales	f__Bacteroidaceae	g__UBA1794	s__UBA1794 sp944320955
HPI5.bin.2	302	1719657	0	5694.23	6727	2940	23308	2026	55.82	73.5	4.76	1.71966	p__Bacillota_A	c__Clostridia	o__Oscillospirales	f__Oscillospiraceae	g__Faecousia	s__Faecousia faecipullorum
HPI5.bin.20	41	2252154	0	54930.6	74785	36762	209164	3249	59.67	84.53	1.3	2.25215	p__Bacteroidota	c__Bacteroidia	o__Bacteroidales	f__Rikenellaceae	g__Alistipes	s__Unknown
HPI5.bin.27	300	2214669	0	7382.23	9743	3612	43936	2029	44.73	76.37	2.14	2.21467	p__Bacteroidota	c__Bacteroidia	o__Bacteroidales	f__Bacteroidaceae	g__Phocaeicola	s__Phocaeicola sp002161765
HPI5.bin.28	362	2109189	0	5826.49	7080	2742	38473	2032	50.56	74.23	2.46	2.10919	p__Bacteroidota	c__Bacteroidia	o__Bacteroidales	f__UBA932	g__Cryptobacteroides	s__Cryptobacteroides sp944322815
HPI5.bin.3	155	1652126	0	10658.9	15646	5001	58949	2074	46.86	99.46	1.32	1.65213	p__Bacillota_A	c__Clostridia	o__Oscillospirales	f__Ruminococcaceae	g__RGIG3102	s__RGIG3102 sp944386045
HPI5.bin.40	406	2627324	0	6471.24	8365	3156	32861	2014	52.74	82.78	4.29	2.62732	p__Bacteroidota	c__Bacteroidia	o__Bacteroidales	f__Bacteroidaceae	g__Paraprevotella	s__Paraprevotella sp944321565
HPI5.bin.43	337	2187842	0	6492.11	8279	3236	32107	2010	52.39	79.87	4.59	2.18784	p__Bacillota_A	c__Clostridia	o__Lachnospirales	f__Lachnospiraceae	g__Mediterraneibacter	s__Mediterraneibacter tabaqchaliae
HPI5.bin.44	301	2379850	0	7906.48	11287	3454	38558	2009	59.26	85.59	9.95	2.37985	p__Bacteroidota	c__Bacteroidia	o__Bacteroidales	f__Bacteroidaceae	g__Alloprevotella	s__Alloprevotella pullistercoris
HPI5.bin.5	313	2356866	0	7529.92	9113	3498	56258	2009	47.29	70.47	0.87	2.35687	p__Bacteroidota	c__Bacteroidia	o__Bacteroidales	f__Bacteroidaceae	g__Phocaeicola	s__Phocaeicola salanitronis
HPI5.bin.57	22	1184457	0	53838.9	86680	30898	231514	2304	27.65	93.25	0.39	1.18446	p__Bacillota	c__Bacilli	o__RF39	f__UBA660	g__UBA5578	s__UBA5578 sp944350495
HPI5.bin.58	243	1261787	0	5192.54	6433	2808	15920	2000	53.49	51.64	6.1	1.26179	p__Bacteroidota	c__Bacteroidia	o__Bacteroidales	f__UBA932	g__Coprenecus	s__Unknown
HPI5.bin.6	294	1155373	0	3929.84	4119	2410	14983	2002	60.34	51.8	0.91	1.15537	p__Bacillota_A	c__Clostridia	o__Oscillospirales	f__Ruminococcaceae	g__CALXEN01	s__CALXEN01 sp944387325
HPI5.bin.63	242	1238319	0	5117.02	5467	2762	23754	2013	50.12	68.92	0.93	1.23832	p__Bacillota_C	c__Negativicutes	o__Acidaminococcales	f__Acidaminococcaceae	g__CAG-266	s__CAG-266 sp944390935
HPI5.bin.64	123	1329907	0	10812.2	14404	5527	45000	2280	51.61	58.13	0.05	1.32991	p__Bacteroidota	c__Bacteroidia	o__Bacteroidales	f__Bacteroidaceae	g__UBA6398	s__UBA6398 sp900550635
HPI5.bin.65	316	1254153	0	3968.84	4084	2369	17193	2006	62.44	52.88	3.71	1.25415	p__Bacillota_A	c__Clostridia	o__Oscillospirales	f__Ruminococcaceae	g__Faecalibacterium	s__Faecalibacterium intestinavium
HPI5.bin.77	28	2106728	0	75240.3	166810	48995	307168	2059	45.11	86.24	0.1	2.10673	p__Bacteroidota	c__Bacteroidia	o__Bacteroidales	f__Muribaculaceae	g__Limisoma	s__Limisoma faecipullorum
HPI5.bin.79	358	1667352	0	4657.41	5036	2564	25336	2000	55.48	77.74	0.89	1.66735	p__Bacillota_A	c__Clostridia	o__Oscillospirales	f__Acutalibacteraceae	g__Fimenecus	s__Fimenecus sp944384995
HPI5.bin.8	193	2104400	0	10903.6	15709	4751	61665	2010	52.24	78.13	1.12	2.1044	p__Bacillota_A	c__Clostridia	o__Lachnospirales	f__Lachnospiraceae	g__Mediterraneibacter	s__Mediterraneibacter sp944383745
HPI5.bin.83	93	2128145	0	22883.3	38319	10306	121127	2025	53.1	76.36	0.4	2.12814	p__Bacteroidota	c__Bacteroidia	o__Bacteroidales	f__Bacteroidaceae	g__Prevotella	s__Prevotella sp944321295
HPI5.bin.86	88	2036019	0	23136.6	37540	11707	85769	2130	52.11	62.39	0.02	2.03602	p__Bacteroidota	c__Bacteroidia	o__Bacteroidales	f__Bacteroidaceae	g__Prevotella	s__Prevotella lascolaii
HPI5.bin.9	328	1022528	0	3117.46	3117	2150	11192	2011	61.14	51.21	0.11	1.02253	p__Synergistota	c__Synergistia	o__Synergistales	f__Synergistaceae	g__Caccocola	s__Caccocola faecigallinarum
HPI5.bin.92	403	1820243	0	4516.73	5031	2625	17352	2008	48.78	65.94	1.51	1.82024	p__Bacteroidota	c__Bacteroidia	o__Bacteroidales	f__Tannerellaceae	g__Parabacteroides	s__Parabacteroides sp944323815
HPI5.bin.94	405	1457767	0	3599.42	3774	2263	11697	2039	36.47	54.83	1.09	1.45777	p__Bacillota_A	c__Clostridia	o__Lachnospirales	f__Lachnospiraceae	g__Fimimorpha	s__Fimimorpha faecalis
HPI5.bin.96	236	875007	0	3707.66	3996	2326	10535	2004	54.34	50.28	0.02	0.875007	p__Bacillota_A	c__Clostridia	o__Oscillospirales	f__CAG-382	g__Woodwardibium	s__Woodwardibium sp900754535
HPI5.bin.97	328	1485939	0	4530.3	5066	2623	17882	2003	46.95	60.41	3.12	1.48594	p__Spirochaetota	c__Spirochaetia	o__Sphaerochaetales	f__Sphaerochaetaceae	g__Ornithospirochaeta	s__Ornithospirochaeta stercorigallinarum
HPI6.bin.11	157	1537597	0	9793.61	13570	4051	81149	2015	50.75	84.43	0.77	1.5376	p__Bacillota	c__Bacilli	o__Lactobacillales	f__Lactobacillaceae	g__Lactobacillus	s__Unknown
HPI6.bin.12	139	1180471	0	8492.6	15049	3511	101308	2023	54.92	74.63	1.99	1.18047	p__Actinomycetota	c__Actinomycetia	o__Actinomycetales	f__Bifidobacteriaceae	g__Aeriscardovia	s__Aeriscardovia aeriphila
HPI6.bin.16	248	1568160	0	6323.23	8020	3080	34488	2002	42.37	83.4	2.47	1.56816	p__Bacillota	c__Bacilli	o__Lactobacillales	f__Lactobacillaceae	g__Ligilactobacillus	s__Ligilactobacillus agilis
HPI6.bin.18	212	1592894	0	7513.65	10655	3310	62604	2019	36.71	77.29	0.29	1.59289	p__Bacillota	c__Bacilli	o__Lactobacillales	f__Enterococcaceae	g__Enterococcus_E	s__Enterococcus_E cecorum
HPI6.bin.2	330	1413964	0	4284.74	4726	2406	17722	2000	39.64	62.28	0.06	1.41396	p__Bacillota_A	c__Clostridia	o__Lachnospirales	f__Lachnospiraceae	g__CAG-303	s__Unknown
HPI7.bin.10	447	1929060	0	4315.57	4790	2456	23221	2004	59.94	66.83	6.36	1.92906	p__Bacillota_A	c__Clostridia	o__Oscillospirales	f__Oscillospiraceae	g__Faecousia	s__Faecousia sp944387635
HPI7.bin.104	354	1750456	0	4944.79	5444	2573	25415	2003	26.17	75.86	4.06	1.75046	p__Bacillota_A	c__Clostridia	o__Peptostreptococcales	f__Peptostreptococcaceae	g__Romboutsia	s__Romboutsia sp904418825
HPI7.bin.110	455	1875945	0	4122.96	4416	2510	22239	2007	50.18	56.34	2.31	1.87594	p__Bacteroidota	c__Bacteroidia	o__Bacteroidales	f__Bacteroidaceae	g__Phocaeicola	s__Phocaeicola sp944320845
HPI7.bin.113	493	2384939	0	4837.6	5665	2600	34829	2004	54.06	88.52	9.24	2.38494	p__Bacillota_A	c__Clostridia	o__Lachnospirales	f__Lachnospiraceae	g__HGM12545	s__HGM12545 sp900761925
HPI7.bin.122	228	1003807	0	4402.66	4829	2517	15011	2000	47.82	60.69	0.1	1.00381	p__Bacillota_A	c__Clostridia	o__Lachnospirales	f__Lachnospiraceae	g__Avilachnospira	s__Avilachnospira sp944381575
HPI7.bin.125	232	1663911	0	7172.03	9822	3343	44812	2021	56.03	74.7	3.26	1.66391	p__Bacillota_A	c__Clostridia	o__Oscillospirales	f__Oscillospiraceae	g__Faecousia	s__Faecousia faecipullorum
HPI7.bin.128	318	1866018	0	5867.98	7045	2985	24873	2006	63.36	90.8	7.86	1.86602	p__Bacillota_A	c__Clostridia	o__Christensenellales	f__CAG-138	g__Aphodomorpha	s__Aphodomorpha sp900540495
HPI7.bin.129	328	2465915	0	7518.03	9709	3479	41839	2087	47.98	69.39	4.07	2.46591	p__Bacteroidota	c__Bacteroidia	o__Bacteroidales	f__Bacteroidaceae	g__Mediterranea	s__Mediterranea ndongoniae
HPI7.bin.134	289	1474271	0	5101.28	5549	2741	27776	2010	48.99	70.18	0.52	1.47427	p__Bacillota_A	c__Clostridia	o__Oscillospirales	f__Ruminococcaceae	g__UBA866	s__Unknown
HPI7.bin.138	304	1808522	0	5949.09	7419	3197	23361	2004	55.55	80.21	2.49	1.80852	p__Bacillota	c__Bacilli	o__Erysipelotrichales	f__Erysipelotrichaceae	g__Merdibacter	s__Merdibacter merdipullorum
HPI7.bin.140	436	2345888	0	5380.48	6313	2879	23811	2015	61.47	79.24	1.05	2.34589	p__Desulfobacterota	c__Desulfovibrionia	o__Desulfovibrionales	f__Desulfovibrionaceae	g__Desulfovibrio	s__Desulfovibrio intestinigallinarum
HPI7.bin.144	287	1461008	0	5090.62	5767	2776	30936	2009	44.93	52.74	3.38	1.46101	p__Bacteroidota	c__Bacteroidia	o__Bacteroidales	f__Bacteroidaceae	g__Phocaeicola	s__Phocaeicola plebeius_A
HPI7.bin.149	202	752396	0	3724.73	3905	2256	11248	2002	47.39	56.84	1.13	0.752396	p__Bacillota_C	c__Negativicutes	o__Acidaminococcales	f__Acidaminococcaceae	g__CAG-266	s__CAG-266 sp000436095
HPI7.bin.15	46	1792118	0	38959.1	55536	21553	138353	2677	55.32	76.76	0.01	1.79212	p__Bacillota_A	c__Clostridia	o__Oscillospirales	f__Butyricicoccaceae	g__Agathobaculum	s__Agathobaculum sp944384725
HPI7.bin.151	149	1804860	0	12113.1	17779	5640	58260	2291	65.04	72.43	0.16	1.80486	p__Desulfobacterota	c__Desulfovibrionia	o__Desulfovibrionales	f__Desulfovibrionaceae	g__Desulfovibrio	s__Desulfovibrio sp900556755
HPI7.bin.152	66	1679304	0	25444	38914	11511	120978	2038	57.92	95.86	0.22	1.6793	p__Bacteroidota	c__Bacteroidia	o__Bacteroidales	f__UBA932	g__Cryptobacteroides	s__Cryptobacteroides pullicola
HPI7.bin.153	219	1918384	0	8759.74	11737	4334	32281	2081	48.19	87.55	1.31	1.91838	p__Bacteroidota	c__Bacteroidia	o__Bacteroidales	f__Muribaculaceae	g__Limisoma	s__Limisoma intestinavium
HPI7.bin.154	44	2510625	0	57059.7	101211	32230	183903	2764	50.97	91.76	0.35	2.51063	p__Bacteroidota	c__Bacteroidia	o__Bacteroidales	f__UBA932	g__Cryptobacteroides	s__Cryptobacteroides intestinavium
HPI7.bin.159	49	1147585	0	23420.1	37349	11729	145124	2127	54.11	50.67	0.08	1.14759	p__Bacteroidota	c__Bacteroidia	o__Bacteroidales	f__Bacteroidaceae	g__Alloprevotella	s__Alloprevotella sp000431275
HPI7.bin.16	235	1043618	0	4440.93	4882	2576	15362	2007	53.65	71.19	1.17	1.04362	p__Elusimicrobiota	c__Elusimicrobia	o__Elusimicrobiales	f__Elusimicrobiaceae	g__Avelusimicrobium	s__Avelusimicrobium excrementipullorum
HPI7.bin.167	284	1690802	0	5953.53	7363	2926	31599	2010	55.87	55.23	0.59	1.6908	p__Bacillota_A	c__Clostridia	o__Lachnospirales	f__Lachnospiraceae	g__Merdisoma	s__Merdisoma sp944383645
HPI7.bin.170	393	1363748	0	3470.1	3554	2234	9125	2000	64.07	59.95	5.98	1.36375	p__Bacillota_A	c__Clostridia	o__Oscillospirales	f__Ruminococcaceae	g__Gemmiger	s__Gemmiger stercoripullorum
HPI7.bin.173	24	2438331	0	101597	180053	52822	240006	15353	57.29	86.65	0.4	2.43833	p__Bacteroidota	c__Bacteroidia	o__Bacteroidales	f__Rikenellaceae	g__Alistipes	s__Alistipes merdipullorum
HPI7.bin.186	316	1036145	0	3278.94	3198	2168	15738	2000	62.99	51.58	4.02	1.03615	p__Bacillota_A	c__Clostridia	o__Oscillospirales	f__Butyricicoccaceae	g__Agathobaculum	s__Agathobaculum sp944380945
HPI7.bin.187	422	1758652	0	4167.42	4605	2469	13516	2004	63.64	76.34	4.17	1.75865	p__Bacteroidota	c__Bacteroidia	o__Bacteroidales	f__Rikenellaceae	g__Alistipes	s__Alistipes excrementigallinarum
HPI7.bin.194	55	1270726	0	23104.1	35608	10706	81163	3062	55.3	51.13	0.21	1.27073	p__Bacteroidota	c__Bacteroidia	o__Bacteroidales	f__Bacteroidaceae	g__Prevotella	s__Prevotella sp944321295
HPI7.bin.195	354	1278598	0	3611.86	3744	2281	22816	2004	64	65.15	2.74	1.2786	p__Bacillota_A	c__Clostridia	o__Oscillospirales	f__Acutalibacteraceae	g__Acutalibacter	s__Acutalibacter pullistercoris
HPI7.bin.200	216	1863214	0	8625.99	12164	3764	50117	2010	55.75	53.89	6.61	1.86321	p__Bacteroidota	c__Bacteroidia	o__Bacteroidales	f__Bacteroidaceae	g__Mediterranea	s__Mediterranea intestinipullorum
HPI7.bin.201	110	625010	0	5681.91	6888	2816	26186	2042	24.38	56.86	1.59	0.62501	p__Bacillota	c__Bacilli	o__RF39	f__UBA660	g__Faecisoma	s__Faecisoma merdavium
HPI7.bin.203	294	2282023	0	7761.98	9994	3767	38338	2004	44.65	74.12	1.94	2.28202	p__Bacteroidota	c__Bacteroidia	o__Bacteroidales	f__Bacteroidaceae	g__Phocaeicola	s__Phocaeicola sp002161765
HPI7.bin.211	304	1865934	0	6137.94	7150	3164	65501	2053	59.28	72.52	0.92	1.86593	p__Bacillota_A	c__Clostridia	o__Christensenellales	f__CAG-138	g__Pelethousia	s__Pelethousia gallinarum
HPI7.bin.218	24	271048	0	11293.7	13320	6369	29029	3801	44.66	58.45	0.26	0.271048	p__Patescibacteria	c__Saccharimonadia	o__Saccharimonadales	f__Nanosyncoccaceae	g__UBA2834	s__Unknown
HPI7.bin.219	229	2886446	0	12604.6	17301	6075	54125	2071	51.78	85.62	2.36	2.88645	p__Bacteroidota	c__Bacteroidia	o__Bacteroidales	f__Bacteroidaceae	g__Phocaeicola_A	s__Phocaeicola_A sp003489705
HPI7.bin.24	226	2624355	0	11612.2	16915	5211	58154	2198	45.12	83.06	2.33	2.62435	p__Bacteroidota	c__Bacteroidia	o__Bacteroidales	f__Tannerellaceae	g__Parabacteroides	s__Parabacteroides intestinavium
HPI7.bin.27	335	1599119	0	4773.49	5543	2572	18636	2001	64.96	65.81	1.86	1.59912	p__Bacillota_A	c__Clostridia	o__Oscillospirales	f__Ruminococcaceae	g__Gemmiger	s__Gemmiger excrementipullorum
HPI7.bin.28	232	1517820	0	6542.33	8002	3125	29553	2074	50.95	61.25	0.38	1.51782	p__Bacteroidota	c__Bacteroidia	o__Bacteroidales	f__Bacteroidaceae	g__UBA6398	s__UBA6398 sp900550635
HPI7.bin.29	371	3312582	0	8928.79	13857	3642	74502	2016	44.89	92.89	1.72	3.31258	p__Bacillota_A	c__Clostridia	o__Lachnospirales	f__Lachnospiraceae	g__Blautia	s__Blautia merdipullorum
HPI7.bin.30	337	1558529	0	4624.72	4808	2637	31963	2001	65.23	68.32	5.91	1.55853	p__Bacillota_A	c__Clostridia	o__Oscillospirales	f__Oscillospiraceae	g__Scatomorpha	s__Scatomorpha stercorigallinarum
HPI7.bin.35	279	1608298	0	5764.51	6549	3256	21860	2043	52.99	53.31	0.05	1.6083	p__Bacteroidota	c__Bacteroidia	o__Bacteroidales	f__Bacteroidaceae	g__Prevotella	s__Prevotella lascolaii
HPI7.bin.36	85	2781133	0	32719.2	59186	14630	225013	2050	56.66	88.06	0.86	2.78113	p__Bacteroidota	c__Bacteroidia	o__Bacteroidales	f__Paludibacteraceae	g__QVMH01	s__QVMH01 sp944321745
HPI7.bin.4	395	1489155	0	3770.01	3948	2331	16888	2001	40.16	53.85	0.36	1.48916	p__Spirochaetota	c__Spirochaetia	o__Treponematales	f__Treponemataceae	g__Gallitreponema	s__Gallitreponema excrementavium
HPI7.bin.41	86	468291	0	5445.24	5683	3310	14582	2141	48.47	57.53	0.98	0.468291	p__Patescibacteria	c__Saccharimonadia	o__Saccharimonadales	f__Nanoperiomorbaceae	g__Nanoperiomorbus	s__Unknown
HPI7.bin.48	254	1661904	0	6542.93	8016	3160	55550	2023	50.47	70.51	5.42	1.6619	p__Bacteroidota	c__Bacteroidia	o__Bacteroidales	f__UBA932	g__Cryptobacteroides	s__Cryptobacteroides sp944322815
HPI7.bin.5	58	775941	0	13378.3	20298	7014	42752	2270	44.02	78.73	0.05	0.775941	p__Pseudomonadota	c__Alphaproteobacteria	o__Rs-D84	f__Rs-D84	g__Enterousia	s__Enterousia excrementavium
HPI7.bin.50	59	2082081	0	35289.5	58364	16358	270669	2193	57.3	93.59	0.62	2.08208	p__Spirochaetota	c__Spirochaetia	o__Sphaerochaetales	f__Sphaerochaetaceae	g__Bullifex	s__Bullifex sp944388965
HPI7.bin.55	34	2139332	0	62921.5	92713	29697	273146	6140	51.53	97.79	0.09	2.13933	p__Bacteroidota	c__Bacteroidia	o__Bacteroidales	f__UBA932	g__Cryptobacteroides	s__Cryptobacteroides gallistercoris
HPI7.bin.59	443	1738449	0	3924.26	4182	2328	14162	2000	65.21	76.51	4.47	1.73845	p__Bacillota_A	c__Clostridia	o__Oscillospirales	f__Oscillospiraceae	g__Dysosmobacter	s__Dysosmobacter sp944382995
HPI7.bin.60	321	1810656	0	5640.67	6805	2849	69008	2011	55.2	50.52	9.55	1.81066	p__Bacteroidota	c__Bacteroidia	o__Bacteroidales	f__Bacteroidaceae	g__Prevotella	s__Prevotella sp944320195
HPI7.bin.61	221	1983402	0	8974.67	12479	4166	61413	2009	49.82	86.19	2.45	1.9834	p__Bacillota_A	c__Clostridia	o__Lachnospirales	f__Lachnospiraceae	g__Merdimonas	s__Merdimonas massiliensis_A
HPI7.bin.64	379	1707388	0	4504.98	4829	2646	20295	2000	48.72	60.43	3.09	1.70739	p__Bacteroidota	c__Bacteroidia	o__Bacteroidales	f__Tannerellaceae	g__Parabacteroides	s__Parabacteroides sp944323815
HPI7.bin.65	82	1905242	0	23234.7	33770	10754	186371	2051	49.79	86.09	0.09	1.90524	p__Bacteroidota	c__Bacteroidia	o__Bacteroidales	f__UBA932	g__Cryptobacteroides	s__Cryptobacteroides faecigallinarum
HPI7.bin.66	157	1164015	0	7414.11	9416	3413	46693	2038	41.36	88.63	2.61	1.16402	p__Bacillota_A	c__Clostridia	o__Peptostreptococcales	f__Anaerovoracaceae	g__Gallibacter	s__Gallibacter intestinalis
HPI7.bin.67	292	1666974	0	5708.81	6704	2948	20545	2032	58.51	69.01	2.31	1.66697	p__Bacillota_A	c__Clostridia	o__Oscillospirales	f__Oscillospiraceae	g__Limivicinus	s__Limivicinus faecipullorum
HPI7.bin.7	307	1321538	0	4304.68	4559	2431	25632	2003	61.16	72.01	3.84	1.32154	p__Bacteroidota	c__Bacteroidia	o__Bacteroidales	f__Rikenellaceae	g__Tidjanibacter	s__Tidjanibacter faecipullorum
HPI7.bin.71	378	1666295	0	4408.19	4925	2454	23376	2009	60.12	72.77	1.78	1.6663	p__Bacillota_A	c__Clostridia	o__Oscillospirales	f__Ruminococcaceae	g__CALXEN01	s__CALXEN01 sp944387325
HPI7.bin.72	412	1541667	0	3741.91	3892	2323	12276	2000	63.44	54.37	5.94	1.54167	p__Bacillota_A	c__Clostridia	o__Oscillospirales	f__Oscillospiraceae	g__Avoscillospira	s__Avoscillospira stercorigallinarum
HPI7.bin.74	208	761281	0	3660	3729	2284	16210	2017	50.59	62.33	0.31	0.761281	p__Bacillota_A	c__Clostridia	o__Oscillospirales	f__Acutalibacteraceae	g__Fimenecus	s__Fimenecus excrementavium
HPI7.bin.75	122	2070908	0	16974.7	27956	8857	60565	2062	55.26	80.6	0.11	2.07091	p__Bacteroidota	c__Bacteroidia	o__Bacteroidales	f__UBA932	g__Cryptobacteroides	s__Cryptobacteroides merdigallinarum
HPI7.bin.84	135	2455807	0	18191.2	27889	8615	73702	2091	64.29	96.4	2.13	2.45581	p__Bacillota_A	c__Clostridia	o__Christensenellales	f__CAG-74	g__Ventricola	s__Ventricola sp944333055
HPI7.bin.86	134	1637118	0	12217.3	18286	5650	48349	2277	53.27	86.31	0.03	1.63712	p__Bacillota_A	c__Clostridia	o__Oscillospirales	f__CAG-382	g__Woodwardibium	s__Woodwardibium sp900754535
HPI7.bin.89	142	2727597	0	19208.4	30199	8898	133705	2037	64.66	95.07	1.42	2.7276	p__Desulfobacterota	c__Desulfovibrionia	o__Desulfovibrionales	f__Desulfovibrionaceae	g__Desulfovibrio	s__Desulfovibrio gallistercoris
HPI7.bin.91	163	2101270	0	12891.2	17969	6116	53773	2165	51.09	69.48	0.07	2.10127	p__Bacteroidota	c__Bacteroidia	o__Bacteroidales	f__Tannerellaceae	g__Parabacteroides	s__Parabacteroides sp944325345
HPI7.bin.94	224	2269285	0	10130.7	14098	4892	62424	2053	50.39	82.23	1.55	2.26928	p__Bacillota_A	c__Clostridia	o__Oscillospirales	f__Ruminococcaceae	g__Anaerofilum	s__Unknown
HPI7.bin.96	259	975666	0	3767.05	3941	2388	11534	2003	47.16	51.39	1.29	0.975666	p__Bacillota_A	c__Clostridia	o__Oscillospirales	f__Ruminococcaceae	g__RGIG3102	s__RGIG3102 sp944386045
HPI7.bin.97	347	1178815	0	3397.16	3458	2221	11585	2006	65.86	50.53	6.13	1.17881	p__Bacillota_A	c__Clostridia	o__Christensenellales	f__CAG-74	g__Onthenecus	s__Onthenecus intestinigallinarum
HPI8.bin.1	135	907009	0	6718.58	7823	3770	23712	2291	51.43	70.77	2.18	0.907009	p__Bacillota	c__Bacilli	o__Lactobacillales	f__Lactobacillaceae	g__Ligilactobacillus	s__Ligilactobacillus avistercoris
HPI8.bin.11	112	1312831	0	11721.7	18290	5133	64272	2115	42.57	83.28	0.34	1.31283	p__Bacillota	c__Bacilli	o__Lactobacillales	f__Lactobacillaceae	g__Ligilactobacillus	s__Ligilactobacillus saerimneri
HPI8.bin.19	441	2167184	0	4914.25	5627	2628	27894	2001	71.65	86.97	2.37	2.16718	p__Actinomycetota	c__Actinomycetia	o__Actinomycetales	f__Actinomycetaceae	g__UBA1383	s__UBA1383 sp002304945
HPI8.bin.21	400	2260583	0	5651.46	7242	2842	30611	2010	63.78	84.06	1.87	2.26058	p__Actinomycetota	c__Actinomycetia	o__Actinomycetales	f__Micrococcaceae	g__Kocuria	s__Unknown
HPI8.bin.30	487	2536011	0	5207.41	6200	2792	28592	2002	65.03	66.19	4.35	2.53601	p__Actinomycetota	c__Actinomycetia	o__Actinomycetales	f__Micrococcaceae	g__Glutamicibacter	s__Glutamicibacter protophormiae
HPI8.bin.4	267	1280180	0	4794.68	5388	2661	22739	2012	61.16	70.6	1.18	1.28018	p__Actinomycetota	c__Actinomycetia	o__Actinomycetales	f__Bifidobacteriaceae	g__Bifidobacterium	s__Bifidobacterium thermophilum
HPI8.bin.41	115	823214	0	7158.38	8288	3361	47413	2083	52.91	51.72	0.09	0.823214	p__Bacillota	c__Bacilli	o__Lactobacillales	f__Lactobacillaceae	g__Limosilactobacillus	s__Limosilactobacillus ingluviei
HPI8.bin.42	110	740686	0	6733.51	9324	3362	29971	2094	41.46	58.32	4.26	0.740686	p__Bacillota	c__Bacilli	o__Lactobacillales	f__Lactobacillaceae	g__Ligilactobacillus	s__Ligilactobacillus aviarius
HPI8.bin.44	809	2988869	0	3694.52	3917	2302	15721	2001	73.16	60.03	5.82	2.98887	p__Actinomycetota	c__Acidimicrobiia	o__Acidimicrobiales	f__JAEUJM01	g__Unknown	s__Unknown
HPI8.bin.45	191	1283567	0	6720.25	7792	3460	34191	2058	46.44	63.52	1.7	1.28357	p__Bacillota	c__Bacilli	o__Lactobacillales	f__Lactobacillaceae	g__Limosilactobacillus	s__Limosilactobacillus sp012843675
HPI8.bin.47	617	2420742	0	3923.41	3984	2421	23907	2000	61.29	71.85	1.69	2.42074	p__Chloroflexota	c__Anaerolineae	o__Promineofilales	f__Promineofilaceae	g__Promineofilum	s__Unknown
HPI8.bin.53	102	2024969	0	19852.6	33963	9291	82786	2061	60.6	91.36	0.17	2.02497	p__Actinomycetota	c__Actinomycetia	o__Actinomycetales	f__Micrococcaceae	g__Rothia	s__Rothia avicola
HPI8.bin.69	113	1476572	0	13067	17722	5548	72218	2626	47.47	82.01	1.56	1.47657	p__Bacillota	c__Bacilli	o__Lactobacillales	f__Lactobacillaceae	g__Limosilactobacillus	s__Limosilactobacillus mucosae
HPI8.bin.75	66	2104120	0	31880.6	52546	14784	178703	3558	46.38	94.47	0.05	2.10412	p__Bacillota	c__Bacilli	o__Lactobacillales	f__Lactobacillaceae	g__Levilactobacillus	s__Levilactobacillus brevis
HPI8.bin.8	177	1461780	0	8258.64	10771	3871	56169	2024	36.65	50.79	2.1	1.46178	p__Bacillota	c__Bacilli	o__Lactobacillales	f__Enterococcaceae	g__Enterococcus_E	s__Enterococcus_E stercoripullorum
HPI8.bin.88	19	881439	0	46391.5	65385	33474	122022	7663	35.22	54.15	0.01	0.881439	p__Bacillota	c__Bacilli	o__Lactobacillales	f__Lactobacillaceae	g__Ligilactobacillus	s__Ligilactobacillus excrementigallinarum
HPII1.bin.20	269	1392629	0	5177.06	5632	3020	25779	2007	38.42	62.39	8.29	1.39263	p__Bacillota	c__Bacilli	o__Lactobacillales	f__Lactobacillaceae	g__Limosilactobacillus	s__Limosilactobacillus reuteri_E
HPII1.bin.22	105	758121	0	7220.2	7782	4233	20599	2110	55.19	56.7	0.05	0.758121	p__Actinomycetota	c__Actinomycetia	o__Actinomycetales	f__Bifidobacteriaceae	g__Aeriscardovia	s__Aeriscardovia aeriphila
HPII2.bin.12	62	1151784	0	18577.2	22630	9823	64955	2832	52.51	75.71	0.26	1.15178	p__Bacillota	c__Bacilli	o__Lactobacillales	f__Lactobacillaceae	g__Limosilactobacillus	s__Limosilactobacillus gallistercoris
HPII2.bin.15	27	826471	0	30610	64727	13748	83491	2659	42.12	50.11	1.85	0.826471	p__Bacillota	c__Bacilli	o__Lactobacillales	f__Lactobacillaceae	g__Limosilactobacillus	s__Limosilactobacillus excrementigallinarum
HPII2.bin.18	93	711152	0	7646.8	8675	4357	25597	2586	51.59	50.02	0.16	0.711152	p__Bacillota	c__Bacilli	o__Lactobacillales	f__Lactobacillaceae	g__Limosilactobacillus	s__Limosilactobacillus oris
HPII2.bin.21	338	1349927	0	3993.87	4279	2330	16658	2000	26.81	57.97	0.12	1.34993	p__Bacillota_A	c__Clostridia	o__Peptostreptococcales	f__Peptostreptococcaceae	g__Romboutsia	s__Romboutsia sp904418825
HPII2.bin.25	62	1539451	0	24829.9	34831	12948	102385	2400	45.27	84.67	0.4	1.53945	p__Bacillota	c__Bacilli	o__Lactobacillales	f__Lactobacillaceae	g__Limosilactobacillus	s__Unknown
HPII3.bin.106	292	2143819	0	7341.85	9488	3529	49583	2000	66.38	89.82	9.09	2.14382	p__Actinomycetota	c__Coriobacteriia	o__Coriobacteriales	f__Coriobacteriaceae	g__Coprousia	s__Coprousia avicola
HPII3.bin.109	371	1846458	0	4976.98	5596	2730	22788	2008	52.93	68.37	4.59	1.84646	p__Bacillota_A	c__Clostridia	o__Lachnospirales	f__Lachnospiraceae	g__Lachnoclostridium_B	s__Lachnoclostridium_B monacensis
HPII3.bin.113	75	2164946	0	28866	53206	14108	177308	2118	63.22	84.31	0.17	2.16495	p__Bacteroidota	c__Bacteroidia	o__Bacteroidales	f__Rikenellaceae	g__Alistipes	s__Alistipes excrementigallinarum
HPII3.bin.18	42	1629107	0	38788.3	61519	20918	130510	2094	50.07	82.54	0.24	1.62911	p__Bacillota	c__Bacilli	o__Lactobacillales	f__Lactobacillaceae	g__Limosilactobacillus	s__Limosilactobacillus oris
HPII3.bin.34	140	1234504	0	8817.89	12250	3709	66474	2052	36.33	63.54	3.37	1.2345	p__Bacillota	c__Bacilli	o__Lactobacillales	f__Lactobacillaceae	g__Lactobacillus	s__Lactobacillus gallinarum
HPII3.bin.35	295	1837215	0	6227.85	7277	3260	30659	2005	44.25	54.74	2.07	1.83722	p__Bacteroidota	c__Bacteroidia	o__Bacteroidales	f__Bacteroidaceae	g__Phocaeicola	s__Phocaeicola sp002161765
HPII3.bin.36	418	1929269	0	4615.48	5546	2426	25298	2000	64.13	71.09	6.78	1.92927	p__Actinomycetota	c__Coriobacteriia	o__Coriobacteriales	f__Coriobacteriaceae	g__Limicola	s__Limicola phocaeensis_A
HPII3.bin.40	220	1943264	0	8833.02	11023	4065	76062	2000	52.16	59.03	0.11	1.94326	p__Bacteroidota	c__Bacteroidia	o__Bacteroidales	f__Bacteroidaceae	g__Prevotella	s__Prevotella lascolaii
HPII3.bin.42	203	2738519	0	13490.2	24130	5712	95265	2024	28.24	95.18	3.2	2.73852	p__Bacillota	c__Bacilli	o__Erysipelotrichales	f__Coprobacillaceae	g__Thomasclavelia	s__Thomasclavelia spiroformis
HPII3.bin.44	91	2074352	0	22795.1	35780	10431	124759	2187	49.57	100	0.46	2.07435	p__Bacteroidota	c__Bacteroidia	o__Bacteroidales	f__UBA932	g__Merdivivens	s__Merdivivens faecigallinarum
HPII3.bin.49	136	1855646	0	13644.5	22079	5651	95308	2006	50.25	84.18	0.1	1.85565	p__Bacillota_A	c__Clostridia	o__Lachnospirales	f__Lachnospiraceae	g__Merdimonas	s__Merdimonas massiliensis_A
HPII3.bin.50	301	1487524	0	4941.94	5872	2531	18072	2008	65.34	75.38	1.17	1.48752	p__Actinomycetota	c__Actinomycetia	o__Actinomycetales	f__Bifidobacteriaceae	g__Bifidobacterium	s__Bifidobacterium pullorum_B
HPII3.bin.54	55	1347256	0	24495.6	38742	10621	120273	2656	40.95	93.44	0.85	1.34726	p__Bacillota_A	c__Clostridia	o__Peptostreptococcales	f__Anaerovoracaceae	g__Gallibacter	s__Gallibacter intestinalis
HPII3.bin.57	159	1488266	0	9360.16	12247	4531	90225	2058	42.1	81.26	1.92	1.48827	p__Bacillota	c__Bacilli	o__Lactobacillales	f__Lactobacillaceae	g__Ligilactobacillus	s__Ligilactobacillus agilis
HPII3.bin.59	440	2346289	0	5332.48	5954	2805	26944	2002	49.72	85.6	5.23	2.34629	p__Bacillota_A	c__Clostridia	o__Lachnospirales	f__Lachnospiraceae	g__Fusicatenibacter	s__Fusicatenibacter sp900543115
HPII3.bin.62	573	2109552	0	3681.59	3801	2275	19834	2001	44	56.36	8.02	2.10955	p__Bacillota_A	c__Clostridia	o__Lachnospirales	f__Lachnospiraceae	g__Blautia	s__Unknown
HPII3.bin.65	93	1205781	0	12965.4	18753	5260	96074	2066	34.97	94.22	1.06	1.20578	p__Bacillota	c__Bacilli	o__RF39	f__UBA660	g__Faecenecus	s__Faecenecus gallistercoris
HPII3.bin.67	145	1141537	0	7872.67	10574	3454	78378	2060	51.72	69.33	0.63	1.14154	p__Bacillota	c__Bacilli	o__Lactobacillales	f__Lactobacillaceae	g__Limosilactobacillus	s__Limosilactobacillus ingluviei
HPII3.bin.7	446	1954289	0	4381.81	4962	2393	17534	2003	31.53	81.83	9.49	1.95429	p__Bacillota	c__Bacilli	o__Erysipelotrichales	f__Coprobacillaceae	g__Massilimicrobiota	s__Massilimicrobiota sp944326805
HPII3.bin.71	116	782662	0	6747.09	8489	3136	24275	2031	54.92	72.02	1.56	0.782662	p__Actinomycetota	c__Actinomycetia	o__Actinomycetales	f__Bifidobacteriaceae	g__Aeriscardovia	s__Aeriscardovia aeriphila
HPII3.bin.72	202	933034	0	4618.98	4902	2615	20372	2010	39.33	71.95	0.99	0.933034	p__Bacillota	c__Bacilli	o__Erysipelotrichales	f__Erysipelotrichaceae	g__JAHHTG01	s__JAHHTG01 sp944326825
HPII3.bin.74	438	2191794	0	5004.1	5618	2715	26198	2003	46.93	53.16	8.6	2.19179	p__Bacillota_A	c__Clostridia	o__Lachnospirales	f__Lachnospiraceae	g__Mediterraneibacter	s__Mediterraneibacter faecipullorum
HPII3.bin.77	316	2233010	0	7066.49	9613	3345	38446	2009	52.27	80.51	7.35	2.23301	p__Bacillota_A	c__Clostridia	o__Lachnospirales	f__Lachnospiraceae	g__Mediterraneibacter	s__Mediterraneibacter sp944383745
HPII3.bin.80	188	1851452	0	9848.15	14438	4403	79186	2000	62.79	75.59	8.38	1.85145	p__Bacillota_A	c__Clostridia	o__Oscillospirales	f__Ruminococcaceae	g__Gemmiger	s__Gemmiger sp944388215
HPII3.bin.84	233	1948890	0	8364.33	10356	3992	42928	2079	49.25	76.08	3.47	1.94889	p__Bacillota_A	c__Clostridia	o__Lachnospirales	f__Lachnospiraceae	g__Mediterraneibacter	s__Mediterraneibacter excrementipullorum
HPII3.bin.89	143	1258807	0	8802.85	14069	3355	93090	2011	32.47	63.44	4.53	1.25881	p__Bacillota	c__Bacilli	o__Lactobacillales	f__Lactobacillaceae	g__Ligilactobacillus	s__Ligilactobacillus salivarius
HPII3.bin.9	114	1713903	0	15034.2	24600	7629	64392	2094	59.69	68.5	2.78	1.7139	p__Bacillota_A	c__Clostridia	o__Oscillospirales	f__Ruminococcaceae	g__Gemmiger	s__Gemmiger sp900545545
HPII3.bin.91	238	1503241	0	6316.14	7496	3252	45446	2011	50.78	73.94	1.64	1.50324	p__Bacillota_A	c__Clostridia	o__Oscillospirales	f__Acutalibacteraceae	g__Fimenecus	s__Fimenecus excrementavium
HPII3.bin.92	191	1932993	0	10120.4	16652	3919	110211	2003	34	91.95	0.87	1.93299	p__Bacillota	c__Bacilli	o__Lactobacillales	f__Lactobacillaceae	g__Lactobacillus	s__Lactobacillus johnsonii
HPII4.bin.22	25	1397016	0	55880.6	101840	31316	182476	4594	44.39	85.35	1.4	1.39702	p__Bacillota	c__Bacilli	o__Lactobacillales	f__Lactobacillaceae	g__Limosilactobacillus	s__Limosilactobacillus merdigallinarum
HPII4.bin.36	9	1048670	0	116519	172363	75402	339342	9237	37.9	99	0.07	1.04867	p__Chlamydiota	c__Chlamydiia	o__Chlamydiales	f__Chlamydiaceae	g__Chlamydophila	s__Chlamydophila gallinacea
HPII5.bin.11	48	1282315	0	26714.9	95456	9926	122895	2134	67.33	56.75	0.4	1.28232	p__Actinomycetota	c__Coriobacteriia	o__Coriobacteriales	f__Atopobiaceae	g__UBA1367	s__Unknown
HPII5.bin.13	319	1685145	0	5282.59	5981	2766	27989	2004	29.83	65.23	2.21	1.68514	p__Bacillota	c__Bacilli	o__Erysipelotrichales	f__Erysipelotrichaceae	g__Amedibacterium	s__Unknown
HPII5.bin.16	150	1396482	0	9309.88	12776	4458	48170	2005	32.69	81.19	1.03	1.39648	p__Bacillota	c__Bacilli	o__Lactobacillales	f__Lactobacillaceae	g__Ligilactobacillus	s__Ligilactobacillus salivarius
HPII5.bin.19	103	958823	0	9308.96	11762	4487	76335	2882	52.31	57.29	0.26	0.958823	p__Bacillota	c__Bacilli	o__Lactobacillales	f__Lactobacillaceae	g__Limosilactobacillus	s__Limosilactobacillus ingluviei
HPII5.bin.20	146	938284	0	6426.6	7771	3360	21304	2277	40.71	66.88	1.71	0.938284	p__Bacillota	c__Bacilli	o__Lactobacillales	f__Lactobacillaceae	g__Ligilactobacillus	s__Ligilactobacillus aviarius
HPII5.bin.21	314	2368655	0	7543.49	10951	3004	48743	2004	31.69	87.9	3.33	2.36865	p__Bacillota_A	c__Clostridia	o__Lachnospirales	f__Lachnospiraceae	g__Fimimorpha	s__Fimimorpha sp904395845
HPII5.bin.32	137	1435910	0	10481.1	15111	4501	62292	2103	47.8	63.2	0.22	1.43591	p__Bacillota_A	c__Clostridia	o__Oscillospirales	f__Ruminococcaceae	g__Fournierella	s__Fournierella sp944382775
HPII5.bin.40	302	3073532	0	10177.3	14566	4799	96699	2003	34.29	90.19	0.72	3.07353	p__Bacillota_A	c__Clostridia	o__Lachnospirales	f__Lachnospiraceae	g__Scybalomonas	s__Scybalomonas excrementigallinarum
HPII5.bin.46	371	1954987	0	5269.51	6294	2735	27242	2013	33.16	74.83	6.52	1.95499	p__Bacillota_A	c__Clostridia	o__Lachnospirales	f__Lachnospiraceae	g__Scybalomonas	s__Scybalomonas excrementavium
HPII5.bin.47	62	1704236	0	27487.7	41335	15730	106950	3123	46.24	98.52	0.25	1.70424	p__Bacillota	c__Bacilli	o__Lactobacillales	f__Lactobacillaceae	g__Limosilactobacillus	s__Limosilactobacillus sp012843675
HPII5.bin.8	162	2000426	0	12348.3	18176	5537	130128	2016	29.79	89.99	0.56	2.00043	p__Fusobacteriota	c__Fusobacteriia	o__Fusobacteriales	f__Fusobacteriaceae	g__Fusobacterium_A	s__Fusobacterium_A sp900549465
HPII6.bin.16	177	953687	0	5388.06	5750	3432	23010	2072	38.71	50.21	1.61	0.953687	p__Bacillota	c__Bacilli	o__Lactobacillales	f__Lactobacillaceae	g__Limosilactobacillus	s__Limosilactobacillus reuteri_E
HPII6.bin.23	68	1309061	0	19250.9	26410	9849	75715	3073	42.56	77	0.91	1.30906	p__Bacillota	c__Bacilli	o__Lactobacillales	f__Lactobacillaceae	g__Ligilactobacillus	s__Ligilactobacillus saerimneri
HPII6.bin.38	89	1326598	0	14905.6	18697	6723	82350	2774	41.98	71.07	0.21	1.3266	p__Bacillota	c__Bacilli	o__Lactobacillales	f__Lactobacillaceae	g__Ligilactobacillus	s__Ligilactobacillus agilis
HPII7.bin.16	247	1591109	0	6441.74	9448	3008	51119	2006	32.08	76.44	0.09	1.59111	p__Bacillota_C	c__Negativicutes	o__Selenomonadales	f__Selenomonadaceae	g__Megamonas	s__Megamonas funiformis
HPII7.bin.20	121	1248977	0	10322.1	16069	4212	102122	2002	34.07	67.84	0.53	1.24898	p__Bacillota	c__Bacilli	o__Lactobacillales	f__Lactobacillaceae	g__Lactobacillus	s__Lactobacillus johnsonii
HPII7.bin.23	90	1023501	0	11372.2	14870	5556	51466	2240	51.23	64.05	0.55	1.0235	p__Bacillota	c__Bacilli	o__Lactobacillales	f__Lactobacillaceae	g__Limosilactobacillus	s__Limosilactobacillus ingluviei
HPII8.bin.11	95	1400069	0	14737.6	23739	6452	71537	2346	51.84	80.64	0.96	1.40007	p__Bacillota	c__Bacilli	o__Lactobacillales	f__Lactobacillaceae	g__Limosilactobacillus	s__Limosilactobacillus ingluviei
HPII8.bin.22	112	1252917	0	11186.8	21641	4682	54477	2061	32.23	76.43	0.29	1.25292	p__Bacillota	c__Bacilli	o__Lactobacillales	f__Lactobacillaceae	g__Ligilactobacillus	s__Ligilactobacillus salivarius
HPII8.bin.44	206	1133629	0	5503.05	6642	2995	25027	2034	38.08	75.67	0.24	1.13363	p__Campylobacterota	c__Campylobacteria	o__Campylobacterales	f__Helicobacteraceae	g__Helicobacter_G	s__Helicobacter_G avistercoris
HPIII1.bin.105	140	1994478	0	14246.3	19574	6730	74379	2079	48	93.15	0.22	1.99448	p__Bacteroidota	c__Bacteroidia	o__Bacteroidales	f__Muribaculaceae	g__Limisoma	s__Limisoma intestinavium
HPIII1.bin.107	399	1748957	0	4383.35	4842	2472	15717	2002	57.74	63.91	3.59	1.74896	p__Bacteroidota	c__Bacteroidia	o__Bacteroidales	f__Rikenellaceae	g__Alistipes	s__Alistipes sp944321175
HPIII1.bin.11	278	2485566	0	8940.88	13245	4020	39856	2041	53.58	83.91	4.29	2.48557	p__Bacillota_A	c__Clostridia	o__Lachnospirales	f__Lachnospiraceae	g__HGM12545	s__HGM12545 sp900761925
HPIII1.bin.113	80	1913531	0	23919.1	43877	9983	89421	2676	52.89	52.14	6.38	1.91353	p__Bacteroidota	c__Bacteroidia	o__Bacteroidales	f__Bacteroidaceae	g__Mediterranea	s__Mediterranea intestinipullorum
HPIII1.bin.114	150	2265565	0	15103.8	27861	5745	81938	2097	52.86	81.54	5.16	2.26557	p__Bacteroidota	c__Bacteroidia	o__Bacteroidales	f__UBA932	g__Cryptobacteroides	s__Cryptobacteroides sp944326305
HPIII1.bin.115	84	920757	0	10961.4	15015	5271	43507	2117	44.42	94.13	8.76	0.920757	p__Pseudomonadota	c__Alphaproteobacteria	o__Rs-D84	f__Rs-D84	g__Enterousia	s__Enterousia sp944392595
HPIII1.bin.116	290	1094265	0	3773.33	3902	2354	11193	2008	59.73	69.52	0.39	1.09427	p__Bacillota_A	c__Clostridia	o__Christensenellales	f__Borkfalkiaceae	g__Borkfalkia	s__Borkfalkia faecavium
HPIII1.bin.117	90	1984860	0	22054	34298	11431	91732	2501	53.02	56.96	0.67	1.98486	p__Bacteroidota	c__Bacteroidia	o__Bacteroidales	f__Bacteroidaceae	g__Mediterranea	s__Unknown
HPIII1.bin.12	299	1451941	0	4855.99	5293	2572	32108	2008	52.67	50.64	1.2	1.45194	p__Bacteroidota	c__Bacteroidia	o__Bacteroidales	f__UBA932	g__Cryptobacteroides	s__Cryptobacteroides faecavium
HPIII1.bin.121	25	1836837	0	73473.5	129255	40383	270706	5568	45.27	59.14	0.15	1.83684	p__Bacteroidota	c__Bacteroidia	o__Bacteroidales	f__Bacteroidaceae	g__Phocaeicola	s__Phocaeicola faecium
HPIII1.bin.124	264	2159080	0	8178.33	10884	4000	126582	2069	44.78	76.12	6.23	2.15908	p__Bacteroidota	c__Bacteroidia	o__Bacteroidales	f__Bacteroidaceae	g__Phocaeicola	s__Phocaeicola sp002161765
HPIII1.bin.126	450	1928606	0	4285.79	4698	2496	15850	2000	63.28	71.02	2.32	1.92861	p__Bacillota_A	c__Clostridia	o__Oscillospirales	f__Oscillospiraceae	g__Avoscillospira	s__Avoscillospira stercorigallinarum
HPIII1.bin.128	131	689852	0	5266.05	6547	2926	18607	2030	45.68	69.47	0.31	0.689852	p__Pseudomonadota	c__Alphaproteobacteria	o__Rs-D84	f__Rs-D84	g__Enterousia	s__Enterousia sp944389345
HPIII1.bin.13	205	1895650	0	9247.07	13170	4128	49656	2086	49.89	80.3	1.47	1.89565	p__Bacillota_A	c__Clostridia	o__Lachnospirales	f__Lachnospiraceae	g__Merdimonas	s__Merdimonas massiliensis_A
HPIII1.bin.132	19	1817072	0	95635.4	160844	58493	338119	3809	60.12	99.79	0.05	1.81707	p__Bacteroidota	c__Bacteroidia	o__Bacteroidales	f__Rikenellaceae	g__Tidjanibacter	s__Tidjanibacter faecipullorum
HPIII1.bin.14	308	1769050	0	5743.67	7110	2907	48736	2013	51.97	69.4	1.81	1.76905	p__Bacillota_A	c__Clostridia	o__Lachnospirales	f__Lachnospiraceae	g__Mediterraneibacter	s__Mediterraneibacter tabaqchaliae
HPIII1.bin.143	238	1690973	0	7104.93	10037	3338	52386	2005	64.74	67.15	2.02	1.69097	p__Desulfobacterota	c__Desulfovibrionia	o__Desulfovibrionales	f__Desulfovibrionaceae	g__Desulfovibrio	s__Desulfovibrio sp900556755
HPIII1.bin.148	335	1580225	0	4717.09	5528	2661	21701	2000	55.6	71.11	3.18	1.58022	p__Bacillota_A	c__Clostridia	o__Oscillospirales	f__Acutalibacteraceae	g__Fimenecus	s__Fimenecus sp944384995
HPIII1.bin.149	174	2963149	0	17029.6	26142	8354	134937	2029	64.28	99.91	1.44	2.96315	p__Desulfobacterota	c__Desulfovibrionia	o__Desulfovibrionales	f__Desulfovibrionaceae	g__Desulfovibrio	s__Desulfovibrio gallistercoris
HPIII1.bin.152	153	1596665	0	10435.7	13355	5185	56484	2036	54.34	51.65	0.39	1.59667	p__Bacteroidota	c__Bacteroidia	o__Bacteroidales	f__Bacteroidaceae	g__Mediterranea	s__Mediterranea intestinavium
HPIII1.bin.155	185	2084421	0	11267.1	16415	5142	57697	2208	52.56	82.61	5.08	2.08442	p__Bacteroidota	c__Bacteroidia	o__Bacteroidales	f__UBA932	g__Cryptobacteroides	s__Cryptobacteroides sp944322715
HPIII1.bin.156	243	2539733	0	10451.6	14097	4634	93657	2014	46.64	66.59	2.31	2.53973	p__Bacteroidota	c__Bacteroidia	o__Bacteroidales	f__Bacteroidaceae	g__Phocaeicola	s__Phocaeicola salanitronis
HPIII1.bin.16	179	709885	0	3965.84	4108	2326	20352	2016	47.18	59.91	0.02	0.709885	p__Bacillota_C	c__Negativicutes	o__Acidaminococcales	f__Acidaminococcaceae	g__CAG-266	s__CAG-266 sp000436095
HPIII1.bin.160	162	1637436	0	10107.6	13833	4693	70222	2012	55.1	72.28	2.79	1.63744	p__Bacteroidota	c__Bacteroidia	o__Bacteroidales	f__Bacteroidaceae	g__Alloprevotella	s__Alloprevotella sp000431275
HPIII1.bin.17	324	1545442	0	4769.88	5474	2573	22566	2000	65.41	61.59	5.22	1.54544	p__Bacillota_A	c__Clostridia	o__Oscillospirales	f__Oscillospiraceae	g__Scatomorpha	s__Scatomorpha stercorigallinarum
HPIII1.bin.20	67	793111	0	11837.5	14553	5961	46936	2126	43.76	87.69	1.4	0.793111	p__Pseudomonadota	c__Alphaproteobacteria	o__Rs-D84	f__Rs-D84	g__Enterousia	s__Enterousia avistercoris
HPIII1.bin.26	47	2627099	0	55895.7	91226	24697	161403	5157	55.24	78.95	0.31	2.6271	p__Bacteroidota	c__Bacteroidia	o__Bacteroidales	f__Bacteroidaceae	g__Prevotella	s__Prevotella massiliensis
HPIII1.bin.27	201	2041602	0	10157.2	15413	4577	54246	2041	45.33	59.04	0.44	2.0416	p__Bacteroidota	c__Bacteroidia	o__Bacteroidales	f__Bacteroidaceae	g__Phocaeicola	s__Phocaeicola intestinalis
HPIII1.bin.32	221	2195946	0	9936.41	13294	4730	87488	2075	52.15	76.61	1.25	2.19595	p__Bacteroidota	c__Bacteroidia	o__Bacteroidales	f__Bacteroidaceae	g__Prevotella	s__Prevotella sp944320195
HPIII1.bin.33	224	927700	0	4141.52	4471	2377	16550	2005	59.24	50.64	0.27	0.9277	p__Bacillota_A	c__Clostridia	o__Christensenellales	f__CAG-917	g__Limadaptatus	s__Limadaptatus sp900553825
HPIII1.bin.35	101	2520097	0	24951.5	51396	10713	265161	2000	40.15	94.51	0.3	2.5201	p__Spirochaetota	c__Spirochaetia	o__Treponematales	f__Treponemataceae	g__Gallitreponema	s__Gallitreponema excrementavium
HPIII1.bin.36	259	1389565	0	5365.12	6670	2840	32283	2045	56.58	63.67	1.67	1.38956	p__Bacillota_B	c__Peptococcia	o__Peptococcales	f__Peptococcaceae	g__UMGS1590	s__UMGS1590 sp900552455
HPIII1.bin.37	61	2537691	0	41601.5	53045	18836	143385	5150	51.98	77.4	0.23	2.53769	p__Bacteroidota	c__Bacteroidia	o__Bacteroidales	f__Bacteroidaceae	g__Prevotella	s__Prevotella sp900554545
HPIII1.bin.39	435	2005804	0	4611.04	5089	2607	16581	2001	53.43	65.51	0.24	2.0058	p__Bacteroidota	c__Bacteroidia	o__Bacteroidales	f__Bacteroidaceae	g__Paraprevotella	s__Paraprevotella sp944321565
HPIII1.bin.4	21	1834230	0	87344.3	121046	41244	274270	5920	55.12	95.73	0	1.83423	p__Bacteroidota	c__Bacteroidia	o__Bacteroidales	f__Rikenellaceae	g__Alistipes	s__Alistipes sp900550925
HPIII1.bin.41	372	1743282	0	4686.24	5216	2687	24614	2013	59.43	83.74	1.01	1.74328	p__Bacillota_A	c__Clostridia	o__Christensenellales	f__CAG-138	g__Pelethousia	s__Pelethousia gallinarum
HPIII1.bin.44	280	1114561	0	3980.57	4238	2487	16008	2006	47.45	54.82	0.92	1.11456	p__Bacillota_A	c__Clostridia	o__Oscillospirales	f__Acutalibacteraceae	g__Fimenecus	s__Fimenecus sp944380765
HPIII1.bin.45	161	1061977	0	6596.13	8343	3194	34165	2048	28.56	89.37	5.22	1.06198	p__Bacillota	c__Bacilli	o__RF39	f__UBA660	g__CALVUN01	s__CALVUN01 sp944358875
HPIII1.bin.5	290	1744787	0	6016.51	7161	3021	34955	2013	53.02	56.4	4.49	1.74479	p__Bacteroidota	c__Bacteroidia	o__Bacteroidales	f__Bacteroidaceae	g__Prevotella	s__Prevotella sp944319935
HPIII1.bin.51	342	1344186	0	3930.37	4245	2324	14836	2002	50.19	51.22	8.04	1.34419	p__Bacteroidota	c__Bacteroidia	o__Bacteroidales	f__UBA932	g__Cryptobacteroides	s__Cryptobacteroides faecigallinarum
HPIII1.bin.65	156	2219931	0	14230.3	20348	6744	70603	2254	53.35	89.32	0.04	2.21993	p__Bacteroidota	c__Bacteroidia	o__Bacteroidales	f__Bacteroidaceae	g__Avibacteroides	s__Avibacteroides avistercoris
HPIII1.bin.76	343	1833944	0	5346.78	6331	2756	20800	2043	57.51	75.88	8.49	1.83394	p__Bacillota_A	c__Clostridia	o__Oscillospirales	f__Oscillospiraceae	g__Faecousia	s__Faecousia intestinavium
HPIII1.bin.77	298	1690833	0	5673.94	6887	2806	25241	2015	65.05	73.6	0.72	1.69083	p__Bacillota_A	c__Clostridia	o__Oscillospirales	f__Ruminococcaceae	g__Gemmiger	s__Gemmiger excrementipullorum
HPIII1.bin.82	288	1617839	0	5617.5	6740	2872	28396	2009	56.22	81.04	4.31	1.61784	p__Bacillota_A	c__Clostridia	o__Oscillospirales	f__Oscillospiraceae	g__Faecousia	s__Faecousia faecipullorum
HPIII1.bin.87	245	964202	0	3935.52	3995	2371	17648	2017	48.66	73.25	0.97	0.964202	p__Bacillota_A	c__Clostridia	o__Oscillospirales	f__Acutalibacteraceae	g__UBA737	s__UBA737 sp944376655
HPIII1.bin.9	389	3359506	0	8636.26	13543	3647	101372	2003	55.86	90.58	1.11	3.35951	p__Bacillota_A	c__Clostridia	o__Lachnospirales	f__Lachnospiraceae	g__Eisenbergiella	s__Eisenbergiella sp944380025
HPIII1.bin.92	301	1511420	0	5021.33	6037	2620	21878	2002	59.52	69.96	0.62	1.51142	p__Bacillota_A	c__Clostridia	o__Oscillospirales	f__Acutalibacteraceae	g__Fimenecus	s__Unknown
HPIII1.bin.94	267	1058586	0	3964.74	4237	2390	18407	2004	47.65	62.95	2.8	1.05859	p__Bacillota_A	c__Clostridia	o__Lachnospirales	f__Lachnospiraceae	g__Avilachnospira	s__Avilachnospira sp944381575
HPIII1.bin.95	510	1702476	0	3338.19	3302	2190	15967	2006	64.43	60.99	7.67	1.70248	p__Bacillota_A	c__Clostridia	o__Oscillospirales	f__Ruminococcaceae	g__Gemmiger	s__Gemmiger stercoripullorum
HPIII1.bin.97	319	1237238	0	3878.49	4136	2338	11892	2000	58.86	60.96	0.15	1.23724	p__Bacillota_A	c__Clostridia	o__Oscillospirales	f__Oscillospiraceae	g__Limivicinus	s__Limivicinus faecipullorum
HPIII1.bin.99	354	1987104	0	5613.29	6590	2858	24268	2012	55.98	76.7	2.12	1.9871	p__Bacillota_A	c__Clostridia	o__Lachnospirales	f__Lachnospiraceae	g__Merdisoma	s__Merdisoma sp944383645
HPIII2.bin.12	329	1467077	0	4459.2	4891	2637	17838	2043	49.36	65.64	1.2	1.46708	p__Bacillota_A	c__Clostridia	o__Lachnospirales	f__Lachnospiraceae	g__Mediterraneibacter	s__Mediterraneibacter excrementipullorum
HPIII2.bin.14	248	1656455	0	6679.25	8471	3097	32740	2013	35.07	84.2	5.9	1.65646	p__Bacillota	c__Bacilli	o__Erysipelotrichales	f__Erysipelotrichaceae	g__Faecalitalea	s__Faecalitalea cylindroides
HPIII2.bin.25	95	641124	0	6748.67	7746	3299	42706	2056	55.51	62	0.55	0.641124	p__Actinomycetota	c__Actinomycetia	o__Actinomycetales	f__Bifidobacteriaceae	g__Aeriscardovia	s__Aeriscardovia aeriphila
HPIII2.bin.31	391	2104391	0	5382.07	6462	2790	22751	2007	61.31	78.87	4.62	2.10439	p__Bacillota_A	c__Clostridia	o__Oscillospirales	f__Ruminococcaceae	g__Gemmiger	s__Gemmiger excrementavium
HPIII2.bin.32	367	1769734	0	4822.16	5481	2615	27228	2004	60.35	59.46	4.81	1.76973	p__Actinomycetota	c__Coriobacteriia	o__Coriobacteriales	f__Eggerthellaceae	g__Slackia_A	s__Slackia_A sp944321625
HPIII2.bin.33	47	1177899	0	25061.7	41431	13170	101527	2016	35.55	95.23	0	1.1779	p__Bacillota	c__Bacilli	o__Lactobacillales	f__Lactobacillaceae	g__F6-6636	s__F6-6636 sp018883675
HPIII2.bin.34	82	1194102	0	14562.2	25910	5765	97491	2044	34.89	67.91	1.27	1.1941	p__Bacillota	c__Bacilli	o__Lactobacillales	f__Lactobacillaceae	g__Lactobacillus	s__Lactobacillus pullistercoris
HPIII2.bin.37	448	1734306	0	3871.22	4048	2351	15906	2004	73.33	69.97	0.9	1.73431	p__Actinomycetota	c__Acidimicrobiia	o__IMCC26256	f__JADLDD01	g__JADLDD01	s__JADLDD01 sp020846855
HPIII2.bin.39	524	2623989	0	5007.61	5788	2584	32003	2025	43.17	77.88	3.98	2.62399	p__Bacillota	c__Bacilli	o__Lactobacillales	f__Enterococcaceae	g__Enterococcus_D	s__Enterococcus_D innesii
HPIII2.bin.41	289	1323725	0	4580.36	5026	2632	16636	2012	58.49	55.85	0.18	1.32373	p__Bacillota_A	c__Clostridia	o__Lachnospirales	f__Lachnospiraceae	g__Lachnoclostridium_B	s__Lachnoclostridium_B massiliensis_A
HPIII2.bin.42	659	2198093	0	3335.5	3351	2200	14625	2002	27.57	56.46	7.88	2.19809	p__Bacillota_A	c__Clostridia	o__Peptostreptococcales	f__Peptostreptococcaceae	g__GCA-900066495	s__Unknown
HPIII2.bin.43	381	2373601	0	6229.92	8472	2878	36454	2010	32.91	81.26	3.02	2.3736	p__Bacillota	c__Bacilli	o__Erysipelotrichales	f__Erysipelotrichaceae	g__Clostridium_AQ	s__Unknown
HPIII2.bin.45	352	1331749	0	3783.38	4007	2379	13431	2000	63.38	65.01	4.41	1.33175	p__Bacillota_A	c__Clostridia	o__Oscillospirales	f__Butyricicoccaceae	g__Agathobaculum	s__Agathobaculum sp944380945
HPIII2.bin.46	347	1193758	0	3440.22	3529	2263	15388	2006	64	51.11	0.89	1.19376	p__Bacillota_A	c__Clostridia	o__Christensenellales	f__CAG-74	g__Avichristensenella	s__Avichristensenella intestinipullorum
HPIII2.bin.5	378	2570345	0	6799.85	10043	2825	43786	2021	27.23	85.37	6.89	2.57035	p__Bacillota_A	c__Clostridia	o__Clostridiales	f__Clostridiaceae	g__Dwaynesavagella	s__Dwaynesavagella gallinarum
HPIII2.bin.52	530	1778955	0	3356.52	3354	2183	12180	2000	69.57	54.17	3.1	1.77896	p__Actinomycetota	c__Actinomycetia	o__Actinomycetales	f__Microbacteriaceae	g__Microbacterium	s__Unknown
HPIII2.bin.53	414	1535038	0	3707.82	3618	2264	21696	2002	63.09	52.61	9.59	1.53504	p__Actinomycetota	c__Coriobacteriia	o__Coriobacteriales	f__Coriobacteriaceae	g__Coprousia	s__Unknown
HPIII2.bin.56	663	2418963	0	3648.51	3885	2251	16363	2001	69.04	68.02	4.52	2.41896	p__Actinomycetota	c__Actinomycetia	o__Propionibacteriales	f__Propionibacteriaceae	g__Propionicimonas	s__Unknown
HPIII2.bin.57	305	1558389	0	5109.47	5497	2736	25575	2021	63.13	70.44	3.85	1.55839	p__Actinomycetota	c__Coriobacteriia	o__Coriobacteriales	f__Atopobiaceae	g__Tractidigestivibacter	s__Tractidigestivibacter sp000752675
HPIII2.bin.60	336	1933670	0	5754.97	6776	3070	28033	2006	64.73	81.29	0.98	1.93367	p__Bacillota_A	c__Clostridia	o__Oscillospirales	f__Ruminococcaceae	g__Gemmiger	s__Gemmiger excrementipullorum
HPIII2.bin.67	128	1554161	0	12141.9	16944	5276	79668	2027	41.52	88.1	2.28	1.55416	p__Bacillota	c__Bacilli	o__Lactobacillales	f__Streptococcaceae	g__Streptococcus	s__Unknown
HPIII2.bin.76	206	1168530	0	5672.48	6737	3043	17941	2041	51.26	67.76	1.39	1.16853	p__Bacillota	c__Bacilli	o__Lactobacillales	f__Lactobacillaceae	g__Limosilactobacillus	s__Limosilactobacillus oris
HPIII2.bin.77	252	2910802	0	11550.8	18382	4845	83761	2015	66.31	92.71	1.07	2.9108	p__Actinomycetota	c__Actinomycetia	o__Actinomycetales	f__Micrococcaceae	g__Glutamicibacter	s__Glutamicibacter creatinolyticus
HPIII2.bin.8	182	1829901	0	10054.4	15780	3968	58508	2057	49.93	78.02	0.15	1.8299	p__Bacillota_A	c__Clostridia	o__Lachnospirales	f__Lachnospiraceae	g__Merdimonas	s__Merdimonas massiliensis_A
HPIII2.bin.80	71	1583513	0	22303	34094	10868	148046	2328	39.2	99.22	0.06	1.58351	p__Bacillota	c__Bacilli	o__Lactobacillales	f__Lactobacillaceae	g__Leuconostoc	s__Leuconostoc citreum
HPIII2.bin.82	402	1655929	0	4119.23	4316	2430	17279	2003	65.47	66.4	1.59	1.65593	p__Actinomycetota	c__Coriobacteriia	o__Coriobacteriales	f__Coriobacteriaceae	g__Collinsella	s__Collinsella ihumii
HPIII2.bin.89	440	2339693	0	5317.48	6043	2841	28193	2003	49.51	71.45	5.63	2.33969	p__Bacillota_A	c__Clostridia	o__Lachnospirales	f__Lachnospiraceae	g__Ruminococcus_G	s__Ruminococcus_G avistercoris
HPIII2.bin.9	168	2096396	0	12478.5	21184	4764	107653	2024	36.4	86.05	5.94	2.0964	p__Bacillota	c__Bacilli	o__Lactobacillales	f__Lactobacillaceae	g__Lactobacillus	s__Lactobacillus acetotolerans
HPIII3.bin.1	494	3540124	0	7166.24	9852	3111	52975	2011	63.59	85.85	3.13	3.54012	p__Actinomycetota	c__Actinomycetia	o__Actinomycetales	f__Micrococcaceae	g__Paeniglutamicibacter	s__Paeniglutamicibacter gangotriensis
HPIII3.bin.10	12	1278293	0	106524	133838	92618	302849	4562	34.71	89.96	0.01	1.27829	p__Bacillota	c__Bacilli	o__Lactobacillales	f__Lactobacillaceae	g__F6-6636	s__Unknown
HPIII3.bin.30	109	1034577	0	9491.53	12260	4334	58876	2103	41.5	57.44	0.85	1.03458	p__Bacillota	c__Bacilli	o__Lactobacillales	f__Lactobacillaceae	g__Ligilactobacillus	s__Ligilactobacillus agilis
HPIII3.bin.32	52	1613896	0	31036.5	48140	14529	104272	2725	49.44	87.4	0.19	1.6139	p__Bacillota	c__Bacilli	o__Lactobacillales	f__Lactobacillaceae	g__Limosilactobacillus	s__Limosilactobacillus intestinipullorum
HPIII3.bin.45	127	1461056	0	11504.4	15325	5235	47380	2327	50.84	85.53	5.88	1.46106	p__Bacillota	c__Bacilli	o__Lactobacillales	f__Lactobacillaceae	g__Limosilactobacillus	s__Limosilactobacillus oris
HPIII3.bin.5	35	1311886	0	37482.5	80834	24561	175587	2366	35.83	56.69	0	1.31189	p__Bacillota	c__Bacilli	o__Lactobacillales	f__Enterococcaceae	g__Enterococcus_E	s__Enterococcus_E cecorum
HPIII3.bin.51	202	1261885	0	6246.96	7223	3101	31208	2172	41.79	71.93	0.04	1.26188	p__Bacillota	c__Bacilli	o__Lactobacillales	f__Streptococcaceae	g__Streptococcus	s__Unknown
HPIII3.bin.56	130	1181363	0	9087.41	12001	4435	89703	2014	36.29	68.08	2.12	1.18136	p__Bacillota	c__Bacilli	o__Lactobacillales	f__Lactobacillaceae	g__Lactobacillus	s__Lactobacillus gallinarum
HPIII3.bin.58	160	1298320	0	8114.5	11372	3580	54858	2103	32.65	82.1	2.94	1.29832	p__Bacillota	c__Bacilli	o__Lactobacillales	f__Lactobacillaceae	g__Ligilactobacillus	s__Ligilactobacillus salivarius
HPIII3.bin.7	387	1597943	0	4129.05	4435	2430	15240	2000	26.62	63.66	1.69	1.59794	p__Bacillota_A	c__Clostridia	o__Peptostreptococcales	f__Peptostreptococcaceae	g__Romboutsia	s__Romboutsia sp904418825
HPIII4.bin.106	189	1827730	0	9670.53	14375	4140	54518	2093	58.28	75.99	0.62	1.82773	p__Bacillota_A	c__Clostridia	o__Lachnospirales	f__Lachnospiraceae	g__Lachnoclostridium_B	s__Lachnoclostridium_B massiliensis_A
HPIII4.bin.114	370	1942552	0	5250.14	5995	2589	36114	2012	62.98	80.81	6.24	1.94255	p__Actinomycetota	c__Coriobacteriia	o__Coriobacteriales	f__Atopobiaceae	g__Tractidigestivibacter	s__Tractidigestivibacter sp000752675
HPIII4.bin.117	22	1418744	0	64488.4	105243	38067	289784	3475	52.01	77.93	0.92	1.41874	p__Bacillota	c__Bacilli	o__Lactobacillales	f__Lactobacillaceae	g__Limosilactobacillus	s__Limosilactobacillus ingluviei
HPIII4.bin.17	73	2032272	0	27839.3	73992	12476	148759	2213	36.33	99.87	3.4	2.03227	p__Bacillota	c__Bacilli	o__Lactobacillales	f__Lactobacillaceae	g__Pediococcus	s__Pediococcus argentinicus
HPIII4.bin.24	88	2116016	0	24045.6	41146	12678	75395	2104	29.97	96.43	0.06	2.11602	p__Bacillota	c__Bacilli	o__Erysipelotrichales	f__Coprobacillaceae	g__UBA3379	s__UBA3379 sp002359025
HPIII4.bin.26	250	2000333	0	8001.33	10451	3868	42901	2021	55.17	88.46	0.41	2.00033	p__Bacillota_A	c__Clostridia	o__Lachnospirales	f__Lachnospiraceae	g__UBA1066	s__Unknown
HPIII4.bin.30	73	435802	0	5969.89	7283	3530	17974	2143	49.3	65.4	0.83	0.435802	p__Patescibacteria	c__Saccharimonadia	o__Saccharimonadales	f__Nanoperiomorbaceae	g__Nanoperiomorbus	s__Unknown
HPIII4.bin.32	296	1546268	0	5223.88	5783	2872	18909	2031	48.63	81.99	1.43	1.54627	p__Bacillota	c__Bacilli	o__Erysipelotrichales	f__Erysipelotrichaceae	g__Bulleidia	s__Bulleidia massiliensis
HPIII4.bin.36	99	1620172	0	16365.4	25548	8127	85723	2010	34.71	81.68	2.03	1.62017	p__Bacillota	c__Bacilli	o__Erysipelotrichales	f__Erysipelotrichaceae	g__Faecalitalea	s__Faecalitalea cylindroides
HPIII4.bin.38	179	941025	0	5257.12	6042	2756	28095	2003	32.67	60.93	0.04	0.941025	p__Bacillota_A	c__Clostridia	o__Lachnospirales	f__CAG-274	g__Gallispira	s__Gallispira sp944384235
HPIII4.bin.41	349	1420806	0	4071.08	4394	2436	14987	2000	63.28	62.57	2.31	1.42081	p__Bacillota_A	c__Clostridia	o__Oscillospirales	f__Butyricicoccaceae	g__Agathobaculum	s__Agathobaculum sp944380945
HPIII4.bin.47	174	2301349	0	13226.1	20970	6047	74887	2078	63.01	97.38	2.66	2.30135	p__Actinomycetota	c__Coriobacteriia	o__Coriobacteriales	f__Coriobacteriaceae	g__Collinsella	s__Collinsella sp944321445
HPIII4.bin.54	636	1825077	0	2869.62	2808	2099	10858	2000	69.49	53.6	9.07	1.82508	p__Actinomycetota	c__Actinomycetia	o__Actinomycetales	f__Microbacteriaceae	g__Microbacterium	s__Unknown
HPIII4.bin.66	363	2465848	0	6792.97	9758	2929	44380	2003	60.16	80.91	9.13	2.46585	p__Actinomycetota	c__Coriobacteriia	o__Coriobacteriales	f__Eggerthellaceae	g__Slackia_A	s__Slackia_A sp944321625
HPIII4.bin.69	314	1406323	0	4478.74	4938	2442	23887	2001	64.41	69.82	6.52	1.40632	p__Actinomycetota	c__Actinomycetia	o__Actinomycetales	f__Bifidobacteriaceae	g__Bifidobacterium	s__Bifidobacterium mongoliense
HPIII4.bin.70	142	1280470	0	9017.39	12056	4305	44049	2202	41.81	65.47	0.04	1.28047	p__Bacillota	c__Bacilli	o__Lactobacillales	f__Lactobacillaceae	g__Ligilactobacillus	s__Ligilactobacillus agilis
HPIII4.bin.71	266	1687221	0	6342.94	8120	3129	32490	2009	40.45	80.56	1.35	1.68722	p__Bacillota	c__Bacilli	o__Staphylococcales	f__Salinicoccaceae	g__Jeotgalicoccus	s__Unknown
HPIII4.bin.74	219	1049468	0	4792.09	5487	2638	29420	2031	41.94	58.38	0.59	1.04947	p__Bacillota	c__Bacilli	o__Lactobacillales	f__Streptococcaceae	g__Streptococcus	s__Unknown
HPIII4.bin.77	232	1942813	0	8374.19	11422	4076	48739	2010	50.26	81.44	4.59	1.94281	p__Bacillota_A	c__Clostridia	o__Lachnospirales	f__Lachnospiraceae	g__Merdimonas	s__Merdimonas massiliensis_A
HPIII4.bin.79	92	2240448	0	24352.7	42601	11656	126933	2116	60.96	99.84	0.75	2.24045	p__Actinomycetota	c__Actinomycetia	o__Actinomycetales	f__Actinomycetaceae	g__Gleimia	s__Gleimia sp023389315
HPIII4.bin.82	369	1457547	0	3949.99	3980	2345	19512	2004	35.92	56.61	9.33	1.45755	p__Bacillota	c__Bacilli	o__Lactobacillales	f__Lactobacillaceae	g__Paucilactobacillus	s__Paucilactobacillus oligofermentans
HPIII4.bin.84	547	3717737	0	6796.59	9242	3175	69514	2002	68.94	99.13	4.65	3.71774	p__Actinomycetota	c__Actinomycetia	o__Propionibacteriales	f__Propionibacteriaceae	g__Propionicimonas	s__Unknown
HPIII4.bin.87	163	1156806	0	7096.97	7978	3693	22881	2042	54.81	92.65	1.65	1.15681	p__Actinomycetota	c__Actinomycetia	o__Actinomycetales	f__Bifidobacteriaceae	g__Aeriscardovia	s__Aeriscardovia aeriphila
HPIII4.bin.91	54	1491056	0	27612.2	48746	12206	132430	2865	40.32	81.71	0.09	1.49106	p__Bacillota	c__Bacilli	o__Lactobacillales	f__Streptococcaceae	g__Streptococcus	s__Streptococcus alactolyticus
HPIII5.bin.105	153	1761104	0	11510.5	15552	5593	70255	2007	60.26	92.03	0.34	1.7611	p__Bacillota_A	c__Clostridia	o__Oscillospirales	f__Acutalibacteraceae	g__Fimenecus	s__Fimenecus excrementigallinarum
HPIII5.bin.107	108	2154362	0	19947.8	31642	9790	112967	2199	56.86	83.75	2.14	2.15436	p__Bacteroidota	c__Bacteroidia	o__Bacteroidales	f__UBA932	g__Cryptobacteroides	s__Cryptobacteroides merdipullorum
HPIII5.bin.110	376	1585516	0	4216.8	4808	2349	18957	2003	40.27	58.06	0.19	1.58552	p__Bacillota_C	c__Negativicutes	o__Selenomonadales	f__Selenomonadaceae	g__Megamonas	s__Megamonas gallistercoris
HPIII5.bin.119	63	2216562	0	35183.5	58688	15994	137020	2972	47.81	75.6	0.83	2.21656	p__Bacteroidota	c__Bacteroidia	o__Bacteroidales	f__Muribaculaceae	g__Avimuribaculum	s__Avimuribaculum pullicola
HPIII5.bin.12	28	1461186	0	52185.2	74414	24067	196169	3316	51.24	57.37	0.04	1.46119	p__Bacteroidota	c__Bacteroidia	o__Bacteroidales	f__Bacteroidaceae	g__UBA6398	s__UBA6398 sp900550635
HPIII5.bin.123	306	1321397	0	4318.29	4687	2491	19122	2015	64.99	59.38	4.31	1.3214	p__Bacillota_A	c__Clostridia	o__Oscillospirales	f__Oscillospiraceae	g__Scatomorpha	s__Scatomorpha stercoravium
HPIII5.bin.126	300	1614197	0	5380.66	5984	2946	20411	2010	50.22	59.93	0.13	1.6142	p__Bacteroidota	c__Bacteroidia	o__Bacteroidales	f__Tannerellaceae	g__Parabacteroides	s__Parabacteroides intestinipullorum
HPIII5.bin.128	226	1645498	0	7280.96	11001	2896	55375	2002	33.1	80.38	6.09	1.6455	p__Bacillota	c__Bacilli	o__Lactobacillales	f__Lactobacillaceae	g__Ligilactobacillus	s__Ligilactobacillus salivarius
HPIII5.bin.13	70	2238970	0	31985.3	55599	15503	198069	2394	60.86	99.41	0.91	2.23897	p__Bacteroidota	c__Bacteroidia	o__Bacteroidales	f__Rikenellaceae	g__Alistipes	s__Alistipes stercoravium
HPIII5.bin.133	210	2111571	0	10055.1	16682	4252	54004	2001	41.41	90.72	0.61	2.11157	p__Bacillota_A	c__Clostridia	o__Oscillospirales	f__Acutalibacteraceae	g__UBA1081	s__UBA1081 sp944412445
HPIII5.bin.137	358	1709006	0	4773.76	5765	2516	28142	2004	64.87	60.64	3.58	1.70901	p__Bacillota_A	c__Clostridia	o__Oscillospirales	f__Oscillospiraceae	g__Dysosmobacter	s__Dysosmobacter sp944382995
HPIII5.bin.144	359	1549969	0	4317.46	4737	2517	15714	2006	58.5	60.64	4.06	1.54997	p__Bacillota_A	c__Clostridia	o__Oscillospirales	f__Oscillospiraceae	g__Limivicinus	s__Limivicinus faecipullorum
HPIII5.bin.149	26	1451215	0	55816	81277	30140	173554	5355	58.94	87.59	0.36	1.45121	p__Bacteroidota	c__Bacteroidia	o__Bacteroidales	f__UBA932	g__Cryptobacteroides	s__Cryptobacteroides avistercoris
HPIII5.bin.156	614	2455049	0	3998.45	4355	2327	20273	2003	63.65	64.87	9.78	2.45505	p__Bacillota_A	c__Clostridia	o__Christensenellales	f__CAG-74	g__Limiplasma	s__Limiplasma sp944333375
HPIII5.bin.159	25	1806471	0	72258.8	143386	35537	229188	3229	50.73	99.88	0.12	1.80647	p__Bacteroidota	c__Bacteroidia	o__Bacteroidales	f__UBA932	g__Coprenecus	s__Coprenecus stercoripullorum
HPIII5.bin.161	342	1576716	0	4610.28	5212	2553	34430	2002	65.12	71.7	3.22	1.57672	p__Bacillota_A	c__Clostridia	o__Oscillospirales	f__Oscillospiraceae	g__Scatomorpha	s__Scatomorpha stercorigallinarum
HPIII5.bin.163	313	1585032	0	5064	5880	2754	19266	2003	58.23	66.52	1.43	1.58503	p__Bacillota_A	c__Clostridia	o__Lachnospirales	f__Lachnospiraceae	g__Lachnoclostridium_B	s__Lachnoclostridium_B massiliensis_A
HPIII5.bin.169	241	1374586	0	5703.68	6715	2700	151098	2000	26.92	61.18	8.69	1.37459	p__Bacillota	c__Bacilli	o__RF39	f__UBA660	g__Onthousia	s__Unknown
HPIII5.bin.174	261	1044334	0	4001.28	4162	2445	18475	2015	47.24	57.08	0.85	1.04433	p__Bacillota_A	c__Clostridia	o__Oscillospirales	f__Ruminococcaceae	g__RGIG3102	s__RGIG3102 sp944386045
HPIII5.bin.175	35	297284	0	8493.83	11363	3973	33965	2059	44.53	53.87	0.06	0.297284	p__Patescibacteria	c__Saccharimonadia	o__Saccharimonadales	f__Nanosyncoccaceae	g__UBA2834	s__Unknown
HPIII5.bin.183	139	1183825	0	8516.73	12014	3696	43207	2071	53.65	60.62	2.06	1.18382	p__Bacteroidota	c__Bacteroidia	o__Bacteroidales	f__UBA932	g__Coprenecus	s__Coprenecus sp944322575
HPIII5.bin.19	384	2348385	0	6115.59	7637	3016	23893	2009	63.13	76.42	4.97	2.34838	p__Bacillota_A	c__Clostridia	o__Oscillospirales	f__Ruminococcaceae	g__Gemmiger_A	s__Gemmiger_A avium
HPIII5.bin.24	42	2277110	0	54216.9	87861	24618	196785	7240	43.57	80.42	0.2	2.27711	p__Bacteroidota	c__Bacteroidia	o__Bacteroidales	f__Muribaculaceae	g__Avimuribaculum	s__Avimuribaculum sp944321705
HPIII5.bin.39	60	3101089	0	51684.8	62732	28074	219910	2112	50.1	86.93	0.01	3.10109	p__Bacteroidota	c__Bacteroidia	o__Bacteroidales	f__Tannerellaceae	g__Parabacteroides	s__Parabacteroides sp944325345
HPIII5.bin.4	146	1896579	0	12990.3	21481	6091	74427	2065	63.37	93.85	0.51	1.89658	p__Bacillota_A	c__Clostridia	o__Christensenellales	f__CAG-138	g__Aphodomorpha	s__Aphodomorpha sp900540495
HPIII5.bin.40	29	1210687	0	41747.8	51296	30157	107784	5086	54.12	51.63	0.1	1.21069	p__Bacteroidota	c__Bacteroidia	o__Bacteroidales	f__Tannerellaceae	g__Parabacteroides	s__Parabacteroides intestinigallinarum
HPIII5.bin.41	62	2436006	0	39290.4	96115	22545	203934	2851	39.56	100	0.04	2.43601	p__Pseudomonadota	c__Gammaproteobacteria	o__Enterobacterales_A	f__Pasteurellaceae	g__Gallibacterium	s__Gallibacterium anatis
HPIII5.bin.42	247	1487260	0	6021.3	7012	3085	33667	2081	55.93	61.73	0.32	1.48726	p__Bacillota_A	c__Clostridia	o__Oscillospirales	f__Oscillospiraceae	g__Faecousia	s__Faecousia faecipullorum
HPIII5.bin.50	339	1831377	0	5402.29	6360	2864	25600	2018	56	65.66	1.46	1.83138	p__Bacillota_A	c__Clostridia	o__Lachnospirales	f__Lachnospiraceae	g__Merdisoma	s__Merdisoma sp944383645
HPIII5.bin.53	197	1526623	0	7749.36	10221	3662	34242	2004	47.02	81.71	2.31	1.52662	p__Bacillota_A	c__Clostridia	o__Lachnospirales	f__Lachnospiraceae	g__Avilachnospira	s__Avilachnospira sp944381575
HPIII5.bin.55	127	2175084	0	17126.7	26632	7852	91061	2133	53.93	87.57	0.51	2.17508	p__Bacillota_C	c__Negativicutes	o__Veillonellales	f__Megasphaeraceae	g__Megasphaera	s__Megasphaera stantonii
HPIII5.bin.56	603	2215416	0	3673.99	3903	2294	17796	2000	45.3	62.06	2.16	2.21542	p__Bacillota_A	c__Clostridia	o__Lachnospirales	f__Lachnospiraceae	g__Blautia	s__Blautia merdipullorum
HPIII5.bin.6	305	1424145	0	4669.33	5096	2474	18594	2002	59.98	57.41	0.84	1.42414	p__Bacillota_A	c__Clostridia	o__Oscillospirales	f__Oscillospiraceae	g__Enterenecus	s__Enterenecus sp944385445
HPIII5.bin.62	180	809611	0	4497.84	4879	2557	15921	2023	47.31	69.06	1.1	0.809611	p__Bacillota_C	c__Negativicutes	o__Acidaminococcales	f__Acidaminococcaceae	g__CAG-266	s__CAG-266 sp000436095
HPIII5.bin.63	341	2369085	0	6947.46	9175	3237	36198	2017	55.61	66.65	6.7	2.36909	p__Bacteroidota	c__Bacteroidia	o__Bacteroidales	f__Bacteroidaceae	g__Phocaeicola_A	s__Phocaeicola_A sp944321015
HPIII5.bin.67	299	2763256	0	9241.66	12346	4226	44013	2000	45.14	88.84	6.25	2.76326	p__Bacteroidota	c__Bacteroidia	o__Bacteroidales	f__Tannerellaceae	g__Parabacteroides	s__Parabacteroides intestinavium
HPIII5.bin.72	339	1887726	0	5568.51	6250	3090	24921	2002	59.44	90.62	0.55	1.88773	p__Bacillota_A	c__Clostridia	o__Christensenellales	f__CAG-138	g__Pelethousia	s__Pelethousia gallinarum
HPIII5.bin.73	286	1933458	0	6760.34	8529	3384	28850	2022	55.31	92.57	3.51	1.93346	p__Bacillota_A	c__Clostridia	o__Oscillospirales	f__Acutalibacteraceae	g__Fimenecus	s__Fimenecus sp944384995
HPIII5.bin.75	208	736394	0	3540.36	3549	2277	20282	2011	40.87	50.03	0.39	0.736394	p__Bacillota	c__Bacilli	o__Lactobacillales	f__Lactobacillaceae	g__Ligilactobacillus	s__Ligilactobacillus aviarius
HPIII5.bin.78	173	2196092	0	12694.2	17970	5693	70125	2037	46.43	85.45	2.09	2.19609	p__Bacteroidota	c__Bacteroidia	o__Bacteroidales	f__Muribaculaceae	g__Limisoma	s__Limisoma faecipullorum
HPIII5.bin.80	491	2160272	0	4399.74	4943	2485	21705	2000	62.88	73.61	8.61	2.16027	p__Bacillota_A	c__Clostridia	o__Oscillospirales	f__Ruminococcaceae	g__Fournierella	s__Fournierella pullicola
HPIII5.bin.82	39	1748807	0	44841.2	75615	25630	223521	2826	36.56	67.14	0.06	1.74881	p__Bacillota	c__Bacilli	o__Lactobacillales	f__Enterococcaceae	g__Enterococcus_E	s__Enterococcus_E cecorum
HPIII5.bin.89	401	1647864	0	4109.39	4346	2497	14194	2005	57.74	55.52	1.35	1.64786	p__Bacillota_A	c__Clostridia	o__Oscillospirales	f__Ruminococcaceae	g__Negativibacillus	s__Negativibacillus faecipullorum
HPIII5.bin.93	349	1673920	0	4796.33	5529	2587	25121	2027	53.37	73.54	0.74	1.67392	p__Bacillota_A	c__Clostridia	o__Lachnospirales	f__Lachnospiraceae	g__Copromonas	s__Copromonas avistercoris
HPIII5.bin.98	149	1559082	0	10463.6	16728	4528	49565	2056	26.33	76.01	8.45	1.55908	p__Bacillota_A	c__Clostridia	o__TANB77	f__CAG-508	g__UMGS1994	s__UMGS1994 sp944386155
HPIII5.bin.99	315	1198960	0	3806.22	3939	2353	12681	2012	63.52	50.44	0.19	1.19896	p__Bacillota_A	c__Clostridia	o__Oscillospirales	f__Oscillospiraceae	g__Avoscillospira	s__Avoscillospira stercorigallinarum
HPIII6.bin.12	76	1468654	0	19324.4	36565	7280	117917	2313	39.01	90.19	0.62	1.46865	p__Bacillota	c__Bacilli	o__Lactobacillales	f__Lactobacillaceae	g__Limosilactobacillus	s__Limosilactobacillus coleohominis
HPIII6.bin.29	88	1452701	0	16508	32247	6707	95474	2127	38.52	76.25	1.14	1.4527	p__Bacillota	c__Bacilli	o__Lactobacillales	f__Lactobacillaceae	g__Limosilactobacillus	s__Limosilactobacillus reuteri_E
HPIII6.bin.41	574	2048730	0	3569.22	3615	2236	19535	2000	27.08	56.06	3.12	2.04873	p__Bacillota_A	c__Clostridia	o__Peptostreptococcales	f__Peptostreptococcaceae	g__GCA-900066495	s__Unknown
HPIII6.bin.51	159	1410534	0	8871.28	13469	3801	54574	2080	32.44	83.17	2.46	1.41053	p__Bacillota	c__Bacilli	o__Lactobacillales	f__Lactobacillaceae	g__Ligilactobacillus	s__Ligilactobacillus salivarius
HPIII6.bin.8	76	1246134	0	16396.5	20792	8496	131489	3081	52.74	81.06	0.22	1.24613	p__Bacillota	c__Bacilli	o__Lactobacillales	f__Lactobacillaceae	g__Limosilactobacillus	s__Limosilactobacillus gallistercoris
HPIII7.bin.14	89	3392519	0	38118.2	60354	18372	147758	2901	51.98	97.11	5.19	3.39252	p__Bacillota_A	c__Clostridia	o__Lachnospirales	f__Lachnospiraceae	g__CAG-791	s__Unknown
HPIII7.bin.24	258	1239484	0	4804.2	5372	2654	28296	2013	53.26	70.22	1.42	1.23948	p__Bacillota_A	c__Clostridia	o__Lachnospirales	f__Lachnospiraceae	g__Mediterraneibacter	s__Mediterraneibacter guildfordensis
HPIII7.bin.28	46	202222	0	4396.13	5155	2671	10132	2033	46.93	51.92	0.02	0.202222	p__Patescibacteria	c__Saccharimonadia	o__Saccharimonadales	f__Nanosyncoccaceae	g__UBA2834	s__Unknown
HPIII7.bin.36	432	1489101	0	3446.99	3529	2256	9918	2003	38.76	53.6	0.71	1.4891	p__Bacteroidota	c__Bacteroidia	o__AKYH767-A	f__OLB10	g__OLB10	s__OLB10 sp001567275
HPIII7.bin.37	306	1136560	0	3714.25	3882	2269	16171	2008	63.29	50.33	2	1.13656	p__Actinomycetota	c__Coriobacteriia	o__Coriobacteriales	f__Atopobiaceae	g__RUG721	s__RUG721 sp004010535
HPIII7.bin.38	211	1661117	0	7872.59	12218	3262	94816	2003	32.49	83.26	1.15	1.66112	p__Bacillota	c__Bacilli	o__Lactobacillales	f__Lactobacillaceae	g__Ligilactobacillus	s__Ligilactobacillus salivarius
HPIII7.bin.6	345	1818022	0	5269.63	6209	2561	29242	2003	36.2	84.02	7.52	1.81802	p__Bacillota	c__Bacilli	o__Lactobacillales	f__Lactobacillaceae	g__Lactobacillus	s__Lactobacillus gallinarum
HPIII8.bin.10	67	1774381	0	26483.3	41373	12712	106265	2485	46.16	94.64	1.04	1.77438	p__Bacillota_A	c__Clostridia	o__Oscillospirales	f__Acutalibacteraceae	g__Eubacterium_R	s__Eubacterium_R faecale
HPIII8.bin.21	230	972232	0	4227.1	4441	2461	17038	2013	42.92	54.11	1.53	0.972232	p__Bacillota	c__Bacilli	o__Lactobacillales	f__Lactobacillaceae	g__Ligilactobacillus	s__Ligilactobacillus saerimneri
HPIII8.bin.37	345	1541734	0	4468.79	5103	2540	17801	2003	56.36	65.29	6.72	1.54173	p__Bacillota_A	c__Clostridia	o__Oscillospirales	f__Oscillospiraceae	g__Faecousia	s__Faecousia faecipullorum
HPIII8.bin.48	325	1267860	0	3901.11	4050	2358	14363	2007	63.39	52.06	1.02	1.26786	p__Bacillota_A	c__Clostridia	o__Oscillospirales	f__Butyricicoccaceae	g__Agathobaculum	s__Agathobaculum sp944380945
HPIII8.bin.49	279	978751	0	3508.07	3494	2253	11282	2025	48.63	54.14	0	0.978751	p__Bacillota_A	c__Clostridia	o__Oscillospirales	f__Acutalibacteraceae	g__UBA737	s__UBA737 sp944376655
HPIII8.bin.5	108	1379822	0	12776.1	18883	5963	73554	2123	41.01	86.59	0.48	1.37982	p__Bacillota_A	c__Clostridia	o__Peptostreptococcales	f__Anaerovoracaceae	g__Gallibacter	s__Gallibacter intestinalis
HPIII8.bin.52	312	1318620	0	4226.35	4677	2464	15194	2000	56.59	60.23	0.86	1.31862	p__Bacillota_B	c__Peptococcia	o__Peptococcales	f__Peptococcaceae	g__UMGS1590	s__UMGS1590 sp900552455
HPIII8.bin.53	292	1445648	0	4950.85	5857	2669	25521	2002	60.57	80.82	2.33	1.44565	p__Bacillota_A	c__Clostridia	o__Oscillospirales	f__Acutalibacteraceae	g__Fimenecus	s__Fimenecus excrementigallinarum
HPIII8.bin.55	24	1680716	0	70029.8	116330	38133	245182	7441	55.76	51.02	0.09	1.68072	p__Bacteroidota	c__Bacteroidia	o__Bacteroidales	f__Bacteroidaceae	g__Mediterranea	s__Mediterranea pullicola
HPIII8.bin.64	221	1826017	0	8262.52	13122	3449	56405	2008	32.89	86.71	6.5	1.82602	p__Bacillota	c__Bacilli	o__Lactobacillales	f__Lactobacillaceae	g__Ligilactobacillus	s__Ligilactobacillus salivarius
HPIII8.bin.68	292	1068662	0	3659.8	3657	2357	11807	2012	69.23	72.38	1.42	1.06866	p__Verrucomicrobiota	c__Kiritimatiellia	o__RFP12	f__UBA1067	g__Spyradenecus	s__Spyradenecus sp944389585
HPIII8.bin.7	263	1542066	0	5863.37	6860	2974	30236	2006	47.52	79.44	1.62	1.54207	p__Bacillota_A	c__Clostridia	o__Oscillospirales	f__Acutalibacteraceae	g__Eubacterium_R	s__Eubacterium_R faecipullorum
HPIII8.bin.88	357	1625522	0	4553.28	4984	2621	16826	2011	52.04	63.02	7.55	1.62552	p__Bacteroidota	c__Bacteroidia	o__Bacteroidales	f__UBA932	g__Cryptobacteroides	s__Cryptobacteroides sp944322715
HPIII8.bin.92	328	2726485	0	8312.45	10734	4116	39706	2017	44.76	81.86	1.35	2.72648	p__Bacteroidota	c__Bacteroidia	o__Bacteroidales	f__Bacteroidaceae	g__Phocaeicola	s__Phocaeicola sp002161765

## Sheet: Supplementary table2
Supplementary table 2: LEfSe analysis for CAZymes.
CAZyme family	class	enriched	LDA	pval	padj	plab	substrate
GH103	GH	HE	2.93623	0.0181801	0.0181801	*	peptidoglycan
GH53	GH	HE	2.85484	0.0301065	0.0301065	*	arabinogalactan protein
CBM2	CBM	HE	2.83431	0.00765136	0.00765136	**	cellulose, chitin, xylan
GH115	GH	HE	2.71592	0.0439201	0.0439201	*	arabinogalactan protein
PL42	PL	HE	2.34053	0.0478018	0.0478018	*	arabinogalactan protein
CBM20	CBM	HL	3.32495	0.0148144	0.0148144	*	starch
GH130	GH	HL	3.27906	0.0429554	0.0429554	*	beta-mannan
GT29	GT	HL	3.18208	0.00387671	0.00387671	**
GH109	GH	HL	3.01317	0.0493303	0.0493303	*	host glycan
GH77	GH	HL	2.99897	0.0034084	0.0034084	**	starch
GH117	GH	HL	2.87174	0.0211877	0.0211877	*	agarose
CE12	CE	HL	2.84644	0.0256536	0.0256536	*	xylan
GH38	GH	HPI	4.34262	0.00158698	0.00158698	**	alpha-mannan
GH125	GH	HPI	4.23676	0.00285344	0.00285344	**	alpha-mannan
GH17	GH	HPI	3.76196	0.00239125	0.00239125	**	beta-glucan
GH34	GH	HPI	3.15872	0.00639835	0.00639835	**	sialic acid
GH57	GH	HPI	3.14508	0.0228226	0.0228226	*	beta-glucan
GT4	GT	HPII	4.35003	0.00763131	0.00763131	**
GH1	GH	HPII	4.20767	0.0304152	0.0304152	*	uric acid
CBM50	CBM	HPII	4.08115	0.00736152	0.00736152	**	chitin, peptidoglycan
GH25	GH	HPII	3.78366	0.016697	0.016697	*	peptidoglycan
GH0	GH	HPII	3.68766	0.0166645	0.0166645	*
GT8	GT	HPII	3.63512	0.0067084	0.0067084	**
GH4	GH	HPII	3.48123	0.0354497	0.0354497	*	palatinose
GH31	GH	HPII	3.45091	0.0112967	0.0112967	*	starch
GH2	GH	HPII	3.4294	0.00475072	0.00475072	**	pectin
GH170	GH	HPII	3.4108	0.00551445	0.00551445	**	peptidoglycan
CE8	CE	HPII	3.33608	0.0341066	0.0341066	*	pectin
GT26	GT	HPII	3.30293	0.044788	0.044788	*
GT22	GT	HPII	3.27225	0.00165583	0.00165583	**
GH12	GH	HPII	3.24379	0.0415936	0.0415936	*	xyloglucan
GT30	GT	HPII	3.14164	0.00974049	0.00974049	**
GT68	GT	HPII	3.11347	0.011535	0.011535	*
GH10	GH	HPII	3.09341	0.00248082	0.00248082	**	xylan
GH8	GH	HPII	3.0874	0.011711	0.011711	*	chitosan
GH84	GH	HPII	3.07791	0.011639	0.011639	*	host glycan
GT31	GT	HPII	2.92634	0.00165816	0.00165816	**
CBM14	CBM	HPII	2.92254	0.00649516	0.00649516	**	chitin
AA1	AA	HPII	2.91513	0.00225683	0.00225683	**	lignin
CBM66	CBM	HPII	2.90979	0.00157273	0.00157273	**	fructan
GH140	GH	HPII	2.89185	0.0161233	0.0161233	*	pectin
GT90	GT	HPII	2.86854	0.0444406	0.0444406	*
GT101	GT	HPII	2.84257	0.00192915	0.00192915	**
GT13	GT	HPII	2.82486	0.0151595	0.0151595	*
GT104	GT	HPII	2.78502	0.0206278	0.0206278	*
GH68	GH	HPII	2.74489	0.0221372	0.0221372	*	fructan
AA3	AA	HPII	2.67556	0.0227693	0.0227693	*	cellulose
CBM10	CBM	HPII	2.66731	0.00295488	0.00295488	**	cellulose
GH7	GH	HPII	2.56089	0.00368173	0.00368173	**	chitosan
GH135	GH	HPII	2.48554	0.00080171	0.00080171	***	alpha-galactan
GT69	GT	HPII	2.45956	0.00991088	0.00991088	**
GH127	GH	HPII	2.4392	0.0233339	0.0233339	*	pectin
GH175	GH	HPIII	2.52506	0.036797	0.036797	*

## Sheet: Supplementary table3
Supplementary table 3: Characteristic information of the representative ARGs
Gene_id	ARO_accession	Drug	Drug rename	Mechanism	Mechanism rename	ARGs	kingdom	phylum	class	order	family	genus	species
HE1_3784_1	3003368	elfamycin antibiotic	elfamycin antibiotic	antibiotic target alteration	antibiotic target alteration	Ecol_EFTu_KIR	k__Bacteria	p__Unknown	c__Unknown	o__Unknown	f__Unknown	g__Unknown	s__uncultured bacterium
HE2_10569_1	3003735	fusidane antibiotic	fusidane antibiotic	antibiotic target alteration	antibiotic target alteration	Saur_fusA_FA	k__Bacteria	p__Unknown	c__Unknown	o__Unknown	f__Unknown	g__Unknown	s__uncultured bacterium Ad_143_A19
HE2_1396_2	3002629	aminoglycoside antibiotic	aminoglycoside antibiotic	antibiotic inactivation	antibiotic inactivation	ANT(6)-Ib	k__Bacteria	p__Unknown	c__Unknown	o__Unknown	f__Unknown	g__Unknown	s__uncultured bacterium
HE2_15700_29	3003368	elfamycin antibiotic	elfamycin antibiotic	antibiotic target alteration	antibiotic target alteration	Ecol_EFTu_KIR	k__Bacteria	p__Unknown	c__Unknown	o__Unknown	f__Unknown	g__Unknown	s__uncultured bacterium
HE2_25008_2	3003097	cephamycin	cephamycin	antibiotic inactivation	antibiotic inactivation	CfxA6	k__Bacteria	p__Unknown	c__Unknown	o__Unknown	f__Unknown	g__Unknown	s__uncultured bacterium
HE2_29745_1	3002635	aminoglycoside antibiotic	aminoglycoside antibiotic	antibiotic inactivation	antibiotic inactivation	APH(2'')-IIa	k__Bacteria	p__Unknown	c__Unknown	o__Unknown	f__Unknown	g__Unknown	s__uncultured bacterium
HE2_32675_1	3003735	fusidane antibiotic	fusidane antibiotic	antibiotic target alteration	antibiotic target alteration	Saur_fusA_FA	k__Bacteria	p__Unknown	c__Unknown	o__Unknown	f__Unknown	g__Unknown	s__uncultured bacterium Ad_143_A19
HE2_33402_1	3003368	elfamycin antibiotic	elfamycin antibiotic	antibiotic target alteration	antibiotic target alteration	Ecol_EFTu_KIR	k__Bacteria	p__Unknown	c__Unknown	o__Unknown	f__Unknown	g__Unknown	s__uncultured bacterium
HE2_36053_1	3002635	aminoglycoside antibiotic	aminoglycoside antibiotic	antibiotic inactivation	antibiotic inactivation	APH(2'')-IIa	k__Bacteria	p__Unknown	c__Unknown	o__Unknown	f__Unknown	g__Unknown	s__uncultured bacterium
HE2_41426_1	3003735	fusidane antibiotic	fusidane antibiotic	antibiotic target alteration	antibiotic target alteration	Saur_fusA_FA	k__Bacteria	p__Unknown	c__Unknown	o__Unknown	f__Unknown	g__Unknown	s__uncultured bacterium Ad_143_A19
HE2_44979_5	3003368	elfamycin antibiotic	elfamycin antibiotic	antibiotic target alteration	antibiotic target alteration	Ecol_EFTu_KIR	k__Bacteria	p__Unknown	c__Unknown	o__Unknown	f__Unknown	g__Unknown	s__uncultured bacterium
HE2_8655_4	3003097	cephamycin	cephamycin	antibiotic inactivation	antibiotic inactivation	CfxA6	k__Bacteria	p__Unknown	c__Unknown	o__Unknown	f__Unknown	g__Unknown	s__uncultured bacterium
HE2_9295_4	3002635	aminoglycoside antibiotic	aminoglycoside antibiotic	antibiotic inactivation	antibiotic inactivation	APH(2'')-IIa	k__Bacteria	p__Unknown	c__Unknown	o__Unknown	f__Unknown	g__Unknown	s__uncultured bacterium
HE3_2433_2	3000194	tetracycline antibiotic	tetracycline antibiotic	antibiotic target protection	antibiotic target protection	tet(W)	k__Bacteria	p__Unknown	c__Unknown	o__Unknown	f__Unknown	g__Unknown	s__uncultured bacterium
HE3_6112_4	3003368	elfamycin antibiotic	elfamycin antibiotic	antibiotic target alteration	antibiotic target alteration	Ecol_EFTu_KIR	k__Bacteria	p__Unknown	c__Unknown	o__Unknown	f__Unknown	g__Unknown	s__uncultured bacterium
HE3_6400_6	3003368	elfamycin antibiotic	elfamycin antibiotic	antibiotic target alteration	antibiotic target alteration	Ecol_EFTu_KIR	k__Bacteria	p__Unknown	c__Unknown	o__Unknown	f__Unknown	g__Unknown	s__uncultured bacterium
HE3_952_1	3003735	fusidane antibiotic	fusidane antibiotic	antibiotic target alteration	antibiotic target alteration	Saur_fusA_FA	k__Bacteria	p__Unknown	c__Unknown	o__Unknown	f__Unknown	g__Unknown	s__uncultured bacterium Ad_143_A19
HE4_15635_1	3003735	fusidane antibiotic	fusidane antibiotic	antibiotic target alteration	antibiotic target alteration	Saur_fusA_FA	k__Bacteria	p__Unknown	c__Unknown	o__Unknown	f__Unknown	g__Unknown	s__uncultured bacterium Ad_143_A19
HE4_27830_3	3004460	phenicol antibiotic	phenicol antibiotic	antibiotic inactivation	antibiotic inactivation	Vang_ACT_CHL	k__Bacteria	p__Unknown	c__Unknown	o__Unknown	f__Unknown	g__Unknown	s__uncultured bacterium
HE4_7095_1	3003368	elfamycin antibiotic	elfamycin antibiotic	antibiotic target alteration	antibiotic target alteration	Ecol_EFTu_KIR	k__Bacteria	p__Unknown	c__Unknown	o__Unknown	f__Unknown	g__Unknown	s__uncultured bacterium
HE5_11486_1	3003368	elfamycin antibiotic	elfamycin antibiotic	antibiotic target alteration	antibiotic target alteration	Ecol_EFTu_KIR	k__Bacteria	p__Unknown	c__Unknown	o__Unknown	f__Unknown	g__Unknown	s__uncultured bacterium
HE5_1150_1	3003368	elfamycin antibiotic	elfamycin antibiotic	antibiotic target alteration	antibiotic target alteration	Ecol_EFTu_KIR	k__Bacteria	p__Unknown	c__Unknown	o__Unknown	f__Unknown	g__Unknown	s__uncultured bacterium
HE5_13253_4	3003735	fusidane antibiotic	fusidane antibiotic	antibiotic target alteration	antibiotic target alteration	Saur_fusA_FA	k__Bacteria	p__Unknown	c__Unknown	o__Unknown	f__Unknown	g__Unknown	s__uncultured bacterium Ad_143_A19
HE5_5343_1	3003735	fusidane antibiotic	fusidane antibiotic	antibiotic target alteration	antibiotic target alteration	Saur_fusA_FA	k__Bacteria	p__Unknown	c__Unknown	o__Unknown	f__Unknown	g__Unknown	s__uncultured bacterium Ad_143_A19
HE5_632_7	3000194	tetracycline antibiotic	tetracycline antibiotic	antibiotic target protection	antibiotic target protection	tet(W)	k__Bacteria	p__Unknown	c__Unknown	o__Unknown	f__Unknown	g__Unknown	s__uncultured bacterium
HE5_8010_1	3003368	elfamycin antibiotic	elfamycin antibiotic	antibiotic target alteration	antibiotic target alteration	Ecol_EFTu_KIR	k__Bacteria	p__Unknown	c__Unknown	o__Unknown	f__Unknown	g__Unknown	s__uncultured bacterium
HE6_18297_14	3003368	elfamycin antibiotic	elfamycin antibiotic	antibiotic target alteration	antibiotic target alteration	Ecol_EFTu_KIR	k__Bacteria	p__Unknown	c__Unknown	o__Unknown	f__Unknown	g__Unknown	s__uncultured bacterium
HE6_23039_1	3000194	tetracycline antibiotic	tetracycline antibiotic	antibiotic target protection	antibiotic target protection	tet(W)	k__Bacteria	p__Unknown	c__Unknown	o__Unknown	f__Unknown	g__Unknown	s__uncultured bacterium
HE6_25691_19	3003368	elfamycin antibiotic	elfamycin antibiotic	antibiotic target alteration	antibiotic target alteration	Ecol_EFTu_KIR	k__Bacteria	p__Unknown	c__Unknown	o__Unknown	f__Unknown	g__Unknown	s__uncultured bacterium
HE6_30063_35	3003368	elfamycin antibiotic	elfamycin antibiotic	antibiotic target alteration	antibiotic target alteration	Ecol_EFTu_KIR	k__Bacteria	p__Unknown	c__Unknown	o__Unknown	f__Unknown	g__Unknown	s__uncultured bacterium
HE7_14876_8	3003368	elfamycin antibiotic	elfamycin antibiotic	antibiotic target alteration	antibiotic target alteration	Ecol_EFTu_KIR	k__Bacteria	p__Unknown	c__Unknown	o__Unknown	f__Unknown	g__Unknown	s__uncultured bacterium
HE7_16281_5	3003368	elfamycin antibiotic	elfamycin antibiotic	antibiotic target alteration	antibiotic target alteration	Ecol_EFTu_KIR	k__Bacteria	p__Unknown	c__Unknown	o__Unknown	f__Unknown	g__Unknown	s__uncultured bacterium
HE7_6904_5	3003368	elfamycin antibiotic	elfamycin antibiotic	antibiotic target alteration	antibiotic target alteration	Ecol_EFTu_KIR	k__Bacteria	p__Unknown	c__Unknown	o__Unknown	f__Unknown	g__Unknown	s__uncultured bacterium
HE7_7591_1	3003368	elfamycin antibiotic	elfamycin antibiotic	antibiotic target alteration	antibiotic target alteration	Ecol_EFTu_KIR	k__Bacteria	p__Unknown	c__Unknown	o__Unknown	f__Unknown	g__Unknown	s__uncultured bacterium
HE7_844_1	3003368	elfamycin antibiotic	elfamycin antibiotic	antibiotic target alteration	antibiotic target alteration	Ecol_EFTu_KIR	k__Bacteria	p__Unknown	c__Unknown	o__Unknown	f__Unknown	g__Unknown	s__uncultured bacterium
HE7_8639_3	3003368	elfamycin antibiotic	elfamycin antibiotic	antibiotic target alteration	antibiotic target alteration	Ecol_EFTu_KIR	k__Bacteria	p__Unknown	c__Unknown	o__Unknown	f__Unknown	g__Unknown	s__uncultured bacterium
HE8_13119_1	3003368	elfamycin antibiotic	elfamycin antibiotic	antibiotic target alteration	antibiotic target alteration	Ecol_EFTu_KIR	k__Bacteria	p__Unknown	c__Unknown	o__Unknown	f__Unknown	g__Unknown	s__uncultured bacterium
HE8_326_4	3003368	elfamycin antibiotic	elfamycin antibiotic	antibiotic target alteration	antibiotic target alteration	Ecol_EFTu_KIR	k__Bacteria	p__Unknown	c__Unknown	o__Unknown	f__Unknown	g__Unknown	s__uncultured bacterium
HE8_4479_1	3003368	elfamycin antibiotic	elfamycin antibiotic	antibiotic target alteration	antibiotic target alteration	Ecol_EFTu_KIR	k__Bacteria	p__Unknown	c__Unknown	o__Unknown	f__Unknown	g__Unknown	s__uncultured bacterium
HE8_673_17	3003368	elfamycin antibiotic	elfamycin antibiotic	antibiotic target alteration	antibiotic target alteration	Ecol_EFTu_KIR	k__Bacteria	p__Unknown	c__Unknown	o__Unknown	f__Unknown	g__Unknown	s__uncultured bacterium
HL1_31276_6	3003368	elfamycin antibiotic	elfamycin antibiotic	antibiotic target alteration	antibiotic target alteration	Ecol_EFTu_KIR	k__Bacteria	p__Unknown	c__Unknown	o__Unknown	f__Unknown	g__Unknown	s__uncultured bacterium
HL1_45176_1	3003368	elfamycin antibiotic	elfamycin antibiotic	antibiotic target alteration	antibiotic target alteration	Ecol_EFTu_KIR	k__Bacteria	p__Unknown	c__Unknown	o__Unknown	f__Unknown	g__Unknown	s__uncultured bacterium
HL2_1107_9	3003735	fusidane antibiotic	fusidane antibiotic	antibiotic target alteration	antibiotic target alteration	Saur_fusA_FA	k__Bacteria	p__Unknown	c__Unknown	o__Unknown	f__Unknown	g__Unknown	s__uncultured bacterium Ad_143_A19
HL2_3275_4	3000194	tetracycline antibiotic	tetracycline antibiotic	antibiotic target protection	antibiotic target protection	tet(W)	k__Bacteria	p__Unknown	c__Unknown	o__Unknown	f__Unknown	g__Unknown	s__uncultured bacterium
HL2_347_3	3000194	tetracycline antibiotic	tetracycline antibiotic	antibiotic target protection	antibiotic target protection	tet(W)	k__Bacteria	p__Unknown	c__Unknown	o__Unknown	f__Unknown	g__Unknown	s__uncultured bacterium
HL3_20708_4	3003368	elfamycin antibiotic	elfamycin antibiotic	antibiotic target alteration	antibiotic target alteration	Ecol_EFTu_KIR	k__Bacteria	p__Unknown	c__Unknown	o__Unknown	f__Unknown	g__Unknown	s__uncultured bacterium
HL3_23538_7	3003368	elfamycin antibiotic	elfamycin antibiotic	antibiotic target alteration	antibiotic target alteration	Ecol_EFTu_KIR	k__Bacteria	p__Unknown	c__Unknown	o__Unknown	f__Unknown	g__Unknown	s__uncultured bacterium
HL3_25618_2	3003368	elfamycin antibiotic	elfamycin antibiotic	antibiotic target alteration	antibiotic target alteration	Ecol_EFTu_KIR	k__Bacteria	p__Unknown	c__Unknown	o__Unknown	f__Unknown	g__Unknown	s__uncultured bacterium
HL3_27955_1	3003735	fusidane antibiotic	fusidane antibiotic	antibiotic target alteration	antibiotic target alteration	Saur_fusA_FA	k__Bacteria	p__Unknown	c__Unknown	o__Unknown	f__Unknown	g__Unknown	s__uncultured bacterium Ad_143_A19
HL3_43226_1	3003368	elfamycin antibiotic	elfamycin antibiotic	antibiotic target alteration	antibiotic target alteration	Ecol_EFTu_KIR	k__Bacteria	p__Unknown	c__Unknown	o__Unknown	f__Unknown	g__Unknown	s__uncultured bacterium
HL4_13357_1	3002629	aminoglycoside antibiotic	aminoglycoside antibiotic	antibiotic inactivation	antibiotic inactivation	ANT(6)-Ib	k__Bacteria	p__Unknown	c__Unknown	o__Unknown	f__Unknown	g__Unknown	s__uncultured bacterium
HL4_14492_1	3003735	fusidane antibiotic	fusidane antibiotic	antibiotic target alteration	antibiotic target alteration	Saur_fusA_FA	k__Bacteria	p__Unknown	c__Unknown	o__Unknown	f__Unknown	g__Unknown	s__uncultured bacterium Ad_143_A19
HL4_25917_7	3003735	fusidane antibiotic	fusidane antibiotic	antibiotic target alteration	antibiotic target alteration	Saur_fusA_FA	k__Bacteria	p__Unknown	c__Unknown	o__Unknown	f__Unknown	g__Unknown	s__uncultured bacterium Ad_143_A19
HL4_3095_5	3003735	fusidane antibiotic	fusidane antibiotic	antibiotic target alteration	antibiotic target alteration	Saur_fusA_FA	k__Bacteria	p__Unknown	c__Unknown	o__Unknown	f__Unknown	g__Unknown	s__uncultured bacterium Ad_143_A19
HL4_32438_1	3003368	elfamycin antibiotic	elfamycin antibiotic	antibiotic target alteration	antibiotic target alteration	Ecol_EFTu_KIR	k__Bacteria	p__Unknown	c__Unknown	o__Unknown	f__Unknown	g__Unknown	s__uncultured bacterium
HL4_35613_20	3003368	elfamycin antibiotic	elfamycin antibiotic	antibiotic target alteration	antibiotic target alteration	Ecol_EFTu_KIR	k__Bacteria	p__Unknown	c__Unknown	o__Unknown	f__Unknown	g__Unknown	s__uncultured bacterium
HL4_47933_1	3003368	elfamycin antibiotic	elfamycin antibiotic	antibiotic target alteration	antibiotic target alteration	Ecol_EFTu_KIR	k__Bacteria	p__Unknown	c__Unknown	o__Unknown	f__Unknown	g__Unknown	s__uncultured bacterium
HL4_8265_7	3000194	tetracycline antibiotic	tetracycline antibiotic	antibiotic target protection	antibiotic target protection	tet(W)	k__Bacteria	p__Unknown	c__Unknown	o__Unknown	f__Unknown	g__Unknown	s__uncultured bacterium
HL5_18962_1	3000194	tetracycline antibiotic	tetracycline antibiotic	antibiotic target protection	antibiotic target protection	tet(W)	k__Bacteria	p__Unknown	c__Unknown	o__Unknown	f__Unknown	g__Unknown	s__uncultured bacterium
HL5_20328_1	3003735	fusidane antibiotic	fusidane antibiotic	antibiotic target alteration	antibiotic target alteration	Saur_fusA_FA	k__Bacteria	p__Unknown	c__Unknown	o__Unknown	f__Unknown	g__Unknown	s__uncultured bacterium Ad_143_A19
HL5_31664_5	3003735	fusidane antibiotic	fusidane antibiotic	antibiotic target alteration	antibiotic target alteration	Saur_fusA_FA	k__Bacteria	p__Unknown	c__Unknown	o__Unknown	f__Unknown	g__Unknown	s__uncultured bacterium Ad_143_A19
HL5_34771_3	3003735	fusidane antibiotic	fusidane antibiotic	antibiotic target alteration	antibiotic target alteration	Saur_fusA_FA	k__Bacteria	p__Unknown	c__Unknown	o__Unknown	f__Unknown	g__Unknown	s__uncultured bacterium Ad_143_A19
HL5_37953_4	3003368	elfamycin antibiotic	elfamycin antibiotic	antibiotic target alteration	antibiotic target alteration	Ecol_EFTu_KIR	k__Bacteria	p__Unknown	c__Unknown	o__Unknown	f__Unknown	g__Unknown	s__uncultured bacterium
HL5_39073_1	3003368	elfamycin antibiotic	elfamycin antibiotic	antibiotic target alteration	antibiotic target alteration	Ecol_EFTu_KIR	k__Bacteria	p__Unknown	c__Unknown	o__Unknown	f__Unknown	g__Unknown	s__uncultured bacterium
HL5_52086_1	3003735	fusidane antibiotic	fusidane antibiotic	antibiotic target alteration	antibiotic target alteration	Saur_fusA_FA	k__Bacteria	p__Unknown	c__Unknown	o__Unknown	f__Unknown	g__Unknown	s__uncultured bacterium Ad_143_A19
HL5_53357_2	3003368	elfamycin antibiotic	elfamycin antibiotic	antibiotic target alteration	antibiotic target alteration	Ecol_EFTu_KIR	k__Bacteria	p__Unknown	c__Unknown	o__Unknown	f__Unknown	g__Unknown	s__uncultured bacterium
HL5_69011_1	3003735	fusidane antibiotic	fusidane antibiotic	antibiotic target alteration	antibiotic target alteration	Saur_fusA_FA	k__Bacteria	p__Unknown	c__Unknown	o__Unknown	f__Unknown	g__Unknown	s__uncultured bacterium Ad_143_A19
HL6_13091_7	3003735	fusidane antibiotic	fusidane antibiotic	antibiotic target alteration	antibiotic target alteration	Saur_fusA_FA	k__Bacteria	p__Unknown	c__Unknown	o__Unknown	f__Unknown	g__Unknown	s__uncultured bacterium Ad_143_A19
HL6_161_1	3003368	elfamycin antibiotic	elfamycin antibiotic	antibiotic target alteration	antibiotic target alteration	Ecol_EFTu_KIR	k__Bacteria	p__Unknown	c__Unknown	o__Unknown	f__Unknown	g__Unknown	s__uncultured bacterium
HL6_2833_4	3003735	fusidane antibiotic	fusidane antibiotic	antibiotic target alteration	antibiotic target alteration	Saur_fusA_FA	k__Bacteria	p__Unknown	c__Unknown	o__Unknown	f__Unknown	g__Unknown	s__uncultured bacterium Ad_143_A19
HL6_32059_2	3003368	elfamycin antibiotic	elfamycin antibiotic	antibiotic target alteration	antibiotic target alteration	Ecol_EFTu_KIR	k__Bacteria	p__Unknown	c__Unknown	o__Unknown	f__Unknown	g__Unknown	s__uncultured bacterium
HL6_738_1	3003368	elfamycin antibiotic	elfamycin antibiotic	antibiotic target alteration	antibiotic target alteration	Ecol_EFTu_KIR	k__Bacteria	p__Unknown	c__Unknown	o__Unknown	f__Unknown	g__Unknown	s__uncultured bacterium
HL6_7829_1	3003735	fusidane antibiotic	fusidane antibiotic	antibiotic target alteration	antibiotic target alteration	Saur_fusA_FA	k__Bacteria	p__Unknown	c__Unknown	o__Unknown	f__Unknown	g__Unknown	s__uncultured bacterium Ad_143_A19
HL8_10838_12	3003368	elfamycin antibiotic	elfamycin antibiotic	antibiotic target alteration	antibiotic target alteration	Ecol_EFTu_KIR	k__Bacteria	p__Unknown	c__Unknown	o__Unknown	f__Unknown	g__Unknown	s__uncultured bacterium
HL8_11732_1	3002635	aminoglycoside antibiotic	aminoglycoside antibiotic	antibiotic inactivation	antibiotic inactivation	APH(2'')-IIa	k__Bacteria	p__Unknown	c__Unknown	o__Unknown	f__Unknown	g__Unknown	s__uncultured bacterium
HL8_13096_3	3000194	tetracycline antibiotic	tetracycline antibiotic	antibiotic target protection	antibiotic target protection	tet(W)	k__Bacteria	p__Unknown	c__Unknown	o__Unknown	f__Unknown	g__Unknown	s__uncultured bacterium
HL8_15681_1	3003368	elfamycin antibiotic	elfamycin antibiotic	antibiotic target alteration	antibiotic target alteration	Ecol_EFTu_KIR	k__Bacteria	p__Unknown	c__Unknown	o__Unknown	f__Unknown	g__Unknown	s__uncultured bacterium
HL8_25171_1	3002635	aminoglycoside antibiotic	aminoglycoside antibiotic	antibiotic inactivation	antibiotic inactivation	APH(2'')-IIa	k__Bacteria	p__Unknown	c__Unknown	o__Unknown	f__Unknown	g__Unknown	s__uncultured bacterium
HL8_30144_1	3000194	tetracycline antibiotic	tetracycline antibiotic	antibiotic target protection	antibiotic target protection	tet(W)	k__Bacteria	p__Unknown	c__Unknown	o__Unknown	f__Unknown	g__Unknown	s__uncultured bacterium
HL8_34307_1	3003368	elfamycin antibiotic	elfamycin antibiotic	antibiotic target alteration	antibiotic target alteration	Ecol_EFTu_KIR	k__Bacteria	p__Unknown	c__Unknown	o__Unknown	f__Unknown	g__Unknown	s__uncultured bacterium
HL8_41742_4	3003368	elfamycin antibiotic	elfamycin antibiotic	antibiotic target alteration	antibiotic target alteration	Ecol_EFTu_KIR	k__Bacteria	p__Unknown	c__Unknown	o__Unknown	f__Unknown	g__Unknown	s__uncultured bacterium
HL8_58278_33	3003368	elfamycin antibiotic	elfamycin antibiotic	antibiotic target alteration	antibiotic target alteration	Ecol_EFTu_KIR	k__Bacteria	p__Unknown	c__Unknown	o__Unknown	f__Unknown	g__Unknown	s__uncultured bacterium
HPI1_2204_19	3003735	fusidane antibiotic	fusidane antibiotic	antibiotic target alteration	antibiotic target alteration	Saur_fusA_FA	k__Bacteria	p__Unknown	c__Unknown	o__Unknown	f__Unknown	g__Unknown	s__uncultured bacterium Ad_143_A19
HPI2_10007_89	3003368	elfamycin antibiotic	elfamycin antibiotic	antibiotic target alteration	antibiotic target alteration	Ecol_EFTu_KIR	k__Bacteria	p__Unknown	c__Unknown	o__Unknown	f__Unknown	g__Unknown	s__uncultured bacterium
HPI2_25192_14	3003368	elfamycin antibiotic	elfamycin antibiotic	antibiotic target alteration	antibiotic target alteration	Ecol_EFTu_KIR	k__Bacteria	p__Unknown	c__Unknown	o__Unknown	f__Unknown	g__Unknown	s__uncultured bacterium
HPI2_28252_7	3003735	fusidane antibiotic	fusidane antibiotic	antibiotic target alteration	antibiotic target alteration	Saur_fusA_FA	k__Bacteria	p__Unknown	c__Unknown	o__Unknown	f__Unknown	g__Unknown	s__uncultured bacterium Ad_143_A19
HPI2_45787_4	3003735	fusidane antibiotic	fusidane antibiotic	antibiotic target alteration	antibiotic target alteration	Saur_fusA_FA	k__Bacteria	p__Unknown	c__Unknown	o__Unknown	f__Unknown	g__Unknown	s__uncultured bacterium Ad_143_A19
HPI2_48243_1	3003368	elfamycin antibiotic	elfamycin antibiotic	antibiotic target alteration	antibiotic target alteration	Ecol_EFTu_KIR	k__Bacteria	p__Unknown	c__Unknown	o__Unknown	f__Unknown	g__Unknown	s__uncultured bacterium
HPI2_49856_1	3000194	tetracycline antibiotic	tetracycline antibiotic	antibiotic target protection	antibiotic target protection	tet(W)	k__Bacteria	p__Unknown	c__Unknown	o__Unknown	f__Unknown	g__Unknown	s__uncultured bacterium
HPI2_55040_7	3003368	elfamycin antibiotic	elfamycin antibiotic	antibiotic target alteration	antibiotic target alteration	Ecol_EFTu_KIR	k__Bacteria	p__Unknown	c__Unknown	o__Unknown	f__Unknown	g__Unknown	s__uncultured bacterium
HPI2_61493_5	3003368	elfamycin antibiotic	elfamycin antibiotic	antibiotic target alteration	antibiotic target alteration	Ecol_EFTu_KIR	k__Bacteria	p__Unknown	c__Unknown	o__Unknown	f__Unknown	g__Unknown	s__uncultured bacterium
HPI2_62877_45	3003368	elfamycin antibiotic	elfamycin antibiotic	antibiotic target alteration	antibiotic target alteration	Ecol_EFTu_KIR	k__Bacteria	p__Unknown	c__Unknown	o__Unknown	f__Unknown	g__Unknown	s__uncultured bacterium
HPI2_7822_1	3003368	elfamycin antibiotic	elfamycin antibiotic	antibiotic target alteration	antibiotic target alteration	Ecol_EFTu_KIR	k__Bacteria	p__Unknown	c__Unknown	o__Unknown	f__Unknown	g__Unknown	s__uncultured bacterium
HPI3_10585_1	3003368	elfamycin antibiotic	elfamycin antibiotic	antibiotic target alteration	antibiotic target alteration	Ecol_EFTu_KIR	k__Bacteria	p__Unknown	c__Unknown	o__Unknown	f__Unknown	g__Unknown	s__uncultured bacterium
HPI3_13884_4	3000194	tetracycline antibiotic	tetracycline antibiotic	antibiotic target protection	antibiotic target protection	tet(W)	k__Bacteria	p__Unknown	c__Unknown	o__Unknown	f__Unknown	g__Unknown	s__uncultured bacterium
HPI4_21913_5	3003735	fusidane antibiotic	fusidane antibiotic	antibiotic target alteration	antibiotic target alteration	Saur_fusA_FA	k__Bacteria	p__Unknown	c__Unknown	o__Unknown	f__Unknown	g__Unknown	s__uncultured bacterium Ad_143_A19
HPI4_2703_1	3003368	elfamycin antibiotic	elfamycin antibiotic	antibiotic target alteration	antibiotic target alteration	Ecol_EFTu_KIR	k__Bacteria	p__Unknown	c__Unknown	o__Unknown	f__Unknown	g__Unknown	s__uncultured bacterium
HPI4_30116_1	3003735	fusidane antibiotic	fusidane antibiotic	antibiotic target alteration	antibiotic target alteration	Saur_fusA_FA	k__Bacteria	p__Unknown	c__Unknown	o__Unknown	f__Unknown	g__Unknown	s__uncultured bacterium Ad_143_A19
HPI4_38340_1	3003735	fusidane antibiotic	fusidane antibiotic	antibiotic target alteration	antibiotic target alteration	Saur_fusA_FA	k__Bacteria	p__Unknown	c__Unknown	o__Unknown	f__Unknown	g__Unknown	s__uncultured bacterium Ad_143_A19
HPI4_52514_4	3003735	fusidane antibiotic	fusidane antibiotic	antibiotic target alteration	antibiotic target alteration	Saur_fusA_FA	k__Bacteria	p__Unknown	c__Unknown	o__Unknown	f__Unknown	g__Unknown	s__uncultured bacterium Ad_143_A19
HPI4_59587_4	3003368	elfamycin antibiotic	elfamycin antibiotic	antibiotic target alteration	antibiotic target alteration	Ecol_EFTu_KIR	k__Bacteria	p__Unknown	c__Unknown	o__Unknown	f__Unknown	g__Unknown	s__uncultured bacterium
HPI4_68079_6	3003735	fusidane antibiotic	fusidane antibiotic	antibiotic target alteration	antibiotic target alteration	Saur_fusA_FA	k__Bacteria	p__Unknown	c__Unknown	o__Unknown	f__Unknown	g__Unknown	s__uncultured bacterium Ad_143_A19
HPI4_818_1	3003368	elfamycin antibiotic	elfamycin antibiotic	antibiotic target alteration	antibiotic target alteration	Ecol_EFTu_KIR	k__Bacteria	p__Unknown	c__Unknown	o__Unknown	f__Unknown	g__Unknown	s__uncultured bacterium
HPI5_27469_1	3003368	elfamycin antibiotic	elfamycin antibiotic	antibiotic target alteration	antibiotic target alteration	Ecol_EFTu_KIR	k__Bacteria	p__Unknown	c__Unknown	o__Unknown	f__Unknown	g__Unknown	s__uncultured bacterium
HPI5_36235_5	3003735	fusidane antibiotic	fusidane antibiotic	antibiotic target alteration	antibiotic target alteration	Saur_fusA_FA	k__Bacteria	p__Unknown	c__Unknown	o__Unknown	f__Unknown	g__Unknown	s__uncultured bacterium Ad_143_A19
HPI5_37271_1	3003735	fusidane antibiotic	fusidane antibiotic	antibiotic target alteration	antibiotic target alteration	Saur_fusA_FA	k__Bacteria	p__Unknown	c__Unknown	o__Unknown	f__Unknown	g__Unknown	s__uncultured bacterium Ad_143_A19
HPI5_41075_13	3000194	tetracycline antibiotic	tetracycline antibiotic	antibiotic target protection	antibiotic target protection	tet(W)	k__Bacteria	p__Unknown	c__Unknown	o__Unknown	f__Unknown	g__Unknown	s__uncultured bacterium
HPI5_53284_4	3002629	aminoglycoside antibiotic	aminoglycoside antibiotic	antibiotic inactivation	antibiotic inactivation	ANT(6)-Ib	k__Bacteria	p__Unknown	c__Unknown	o__Unknown	f__Unknown	g__Unknown	s__uncultured bacterium
HPI5_54597_1	3003368	elfamycin antibiotic	elfamycin antibiotic	antibiotic target alteration	antibiotic target alteration	Ecol_EFTu_KIR	k__Bacteria	p__Unknown	c__Unknown	o__Unknown	f__Unknown	g__Unknown	s__uncultured bacterium
HPI5_55342_4	3003735	fusidane antibiotic	fusidane antibiotic	antibiotic target alteration	antibiotic target alteration	Saur_fusA_FA	k__Bacteria	p__Unknown	c__Unknown	o__Unknown	f__Unknown	g__Unknown	s__uncultured bacterium Ad_143_A19
HPI5_60401_6	3003368	elfamycin antibiotic	elfamycin antibiotic	antibiotic target alteration	antibiotic target alteration	Ecol_EFTu_KIR	k__Bacteria	p__Unknown	c__Unknown	o__Unknown	f__Unknown	g__Unknown	s__uncultured bacterium
HPI5_62528_1	3003097	cephamycin	cephamycin	antibiotic inactivation	antibiotic inactivation	CfxA6	k__Bacteria	p__Unknown	c__Unknown	o__Unknown	f__Unknown	g__Unknown	s__uncultured bacterium
HPI5_7057_5	3003368	elfamycin antibiotic	elfamycin antibiotic	antibiotic target alteration	antibiotic target alteration	Ecol_EFTu_KIR	k__Bacteria	p__Unknown	c__Unknown	o__Unknown	f__Unknown	g__Unknown	s__uncultured bacterium
HPI7_16517_4	3003368	elfamycin antibiotic	elfamycin antibiotic	antibiotic target alteration	antibiotic target alteration	Ecol_EFTu_KIR	k__Bacteria	p__Unknown	c__Unknown	o__Unknown	f__Unknown	g__Unknown	s__uncultured bacterium
HPI7_30237_1	3003368	elfamycin antibiotic	elfamycin antibiotic	antibiotic target alteration	antibiotic target alteration	Ecol_EFTu_KIR	k__Bacteria	p__Unknown	c__Unknown	o__Unknown	f__Unknown	g__Unknown	s__uncultured bacterium
HPI7_31965_1	3003368	elfamycin antibiotic	elfamycin antibiotic	antibiotic target alteration	antibiotic target alteration	Ecol_EFTu_KIR	k__Bacteria	p__Unknown	c__Unknown	o__Unknown	f__Unknown	g__Unknown	s__uncultured bacterium
HPI7_31965_13	3003368	elfamycin antibiotic	elfamycin antibiotic	antibiotic target alteration	antibiotic target alteration	Ecol_EFTu_KIR	k__Bacteria	p__Unknown	c__Unknown	o__Unknown	f__Unknown	g__Unknown	s__uncultured bacterium
HPI7_32962_1	3003735	fusidane antibiotic	fusidane antibiotic	antibiotic target alteration	antibiotic target alteration	Saur_fusA_FA	k__Bacteria	p__Unknown	c__Unknown	o__Unknown	f__Unknown	g__Unknown	s__uncultured bacterium Ad_143_A19
HPI7_47128_1	3003368	elfamycin antibiotic	elfamycin antibiotic	antibiotic target alteration	antibiotic target alteration	Ecol_EFTu_KIR	k__Bacteria	p__Unknown	c__Unknown	o__Unknown	f__Unknown	g__Unknown	s__uncultured bacterium
HPI7_57405_6	3003368	elfamycin antibiotic	elfamycin antibiotic	antibiotic target alteration	antibiotic target alteration	Ecol_EFTu_KIR	k__Bacteria	p__Unknown	c__Unknown	o__Unknown	f__Unknown	g__Unknown	s__uncultured bacterium
HPI7_59626_1	3003368	elfamycin antibiotic	elfamycin antibiotic	antibiotic target alteration	antibiotic target alteration	Ecol_EFTu_KIR	k__Bacteria	p__Unknown	c__Unknown	o__Unknown	f__Unknown	g__Unknown	s__uncultured bacterium
HPI7_63646_1	3003735	fusidane antibiotic	fusidane antibiotic	antibiotic target alteration	antibiotic target alteration	Saur_fusA_FA	k__Bacteria	p__Unknown	c__Unknown	o__Unknown	f__Unknown	g__Unknown	s__uncultured bacterium Ad_143_A19
HPI7_81148_4	3003735	fusidane antibiotic	fusidane antibiotic	antibiotic target alteration	antibiotic target alteration	Saur_fusA_FA	k__Bacteria	p__Unknown	c__Unknown	o__Unknown	f__Unknown	g__Unknown	s__uncultured bacterium Ad_143_A19
HPI7_82030_4	3003735	fusidane antibiotic	fusidane antibiotic	antibiotic target alteration	antibiotic target alteration	Saur_fusA_FA	k__Bacteria	p__Unknown	c__Unknown	o__Unknown	f__Unknown	g__Unknown	s__uncultured bacterium Ad_143_A19
HPI8_23341_1	3003735	fusidane antibiotic	fusidane antibiotic	antibiotic target alteration	antibiotic target alteration	Saur_fusA_FA	k__Bacteria	p__Unknown	c__Unknown	o__Unknown	f__Unknown	g__Unknown	s__uncultured bacterium Ad_143_A19
HPII3_16161_4	3000194	tetracycline antibiotic	tetracycline antibiotic	antibiotic target protection	antibiotic target protection	tet(W)	k__Bacteria	p__Unknown	c__Unknown	o__Unknown	f__Unknown	g__Unknown	s__uncultured bacterium
HPII3_17370_1	3003368	elfamycin antibiotic	elfamycin antibiotic	antibiotic target alteration	antibiotic target alteration	Ecol_EFTu_KIR	k__Bacteria	p__Unknown	c__Unknown	o__Unknown	f__Unknown	g__Unknown	s__uncultured bacterium
HPII3_8520_1	3003735	fusidane antibiotic	fusidane antibiotic	antibiotic target alteration	antibiotic target alteration	Saur_fusA_FA	k__Bacteria	p__Unknown	c__Unknown	o__Unknown	f__Unknown	g__Unknown	s__uncultured bacterium Ad_143_A19
HPII5_6737_13	3003368	elfamycin antibiotic	elfamycin antibiotic	antibiotic target alteration	antibiotic target alteration	Ecol_EFTu_KIR	k__Bacteria	p__Unknown	c__Unknown	o__Unknown	f__Unknown	g__Unknown	s__uncultured bacterium
HPII6_7573_1	3003735	fusidane antibiotic	fusidane antibiotic	antibiotic target alteration	antibiotic target alteration	Saur_fusA_FA	k__Bacteria	p__Unknown	c__Unknown	o__Unknown	f__Unknown	g__Unknown	s__uncultured bacterium Ad_143_A19
HPII6_995_7	3003735	fusidane antibiotic	fusidane antibiotic	antibiotic target alteration	antibiotic target alteration	Saur_fusA_FA	k__Bacteria	p__Unknown	c__Unknown	o__Unknown	f__Unknown	g__Unknown	s__uncultured bacterium Ad_143_A19
HPII7_303_4	3000194	tetracycline antibiotic	tetracycline antibiotic	antibiotic target protection	antibiotic target protection	tet(W)	k__Bacteria	p__Unknown	c__Unknown	o__Unknown	f__Unknown	g__Unknown	s__uncultured bacterium
HPII7_5796_4	3003735	fusidane antibiotic	fusidane antibiotic	antibiotic target alteration	antibiotic target alteration	Saur_fusA_FA	k__Bacteria	p__Unknown	c__Unknown	o__Unknown	f__Unknown	g__Unknown	s__uncultured bacterium Ad_143_A19
HPIII1_1573_1	3003368	elfamycin antibiotic	elfamycin antibiotic	antibiotic target alteration	antibiotic target alteration	Ecol_EFTu_KIR	k__Bacteria	p__Unknown	c__Unknown	o__Unknown	f__Unknown	g__Unknown	s__uncultured bacterium
HPIII1_22012_4	3003735	fusidane antibiotic	fusidane antibiotic	antibiotic target alteration	antibiotic target alteration	Saur_fusA_FA	k__Bacteria	p__Unknown	c__Unknown	o__Unknown	f__Unknown	g__Unknown	s__uncultured bacterium Ad_143_A19
HPIII1_26335_5	3003735	fusidane antibiotic	fusidane antibiotic	antibiotic target alteration	antibiotic target alteration	Saur_fusA_FA	k__Bacteria	p__Unknown	c__Unknown	o__Unknown	f__Unknown	g__Unknown	s__uncultured bacterium Ad_143_A19
HPIII1_36430_1	3003368	elfamycin antibiotic	elfamycin antibiotic	antibiotic target alteration	antibiotic target alteration	Ecol_EFTu_KIR	k__Bacteria	p__Unknown	c__Unknown	o__Unknown	f__Unknown	g__Unknown	s__uncultured bacterium
HPIII1_61742_2	3003368	elfamycin antibiotic	elfamycin antibiotic	antibiotic target alteration	antibiotic target alteration	Ecol_EFTu_KIR	k__Bacteria	p__Unknown	c__Unknown	o__Unknown	f__Unknown	g__Unknown	s__uncultured bacterium
HPIII2_15188_5	3003735	fusidane antibiotic	fusidane antibiotic	antibiotic target alteration	antibiotic target alteration	Saur_fusA_FA	k__Bacteria	p__Unknown	c__Unknown	o__Unknown	f__Unknown	g__Unknown	s__uncultured bacterium Ad_143_A19
HPIII2_21212_2	3003368	elfamycin antibiotic	elfamycin antibiotic	antibiotic target alteration	antibiotic target alteration	Ecol_EFTu_KIR	k__Bacteria	p__Unknown	c__Unknown	o__Unknown	f__Unknown	g__Unknown	s__uncultured bacterium
HPIII2_28109_10	3003735	fusidane antibiotic	fusidane antibiotic	antibiotic target alteration	antibiotic target alteration	Saur_fusA_FA	k__Bacteria	p__Unknown	c__Unknown	o__Unknown	f__Unknown	g__Unknown	s__uncultured bacterium Ad_143_A19
HPIII2_6436_4	3002578	aminoglycoside antibiotic	aminoglycoside antibiotic	antibiotic inactivation	antibiotic inactivation	AAC(6')-Ib7	k__Bacteria	p__Unknown	c__Unknown	o__Unknown	f__Unknown	g__Unknown	s__uncultured bacterium
HPIII2_7755_1	3003735	fusidane antibiotic	fusidane antibiotic	antibiotic target alteration	antibiotic target alteration	Saur_fusA_FA	k__Bacteria	p__Unknown	c__Unknown	o__Unknown	f__Unknown	g__Unknown	s__uncultured bacterium Ad_143_A19
HPIII3_8012_5	3003735	fusidane antibiotic	fusidane antibiotic	antibiotic target alteration	antibiotic target alteration	Saur_fusA_FA	k__Bacteria	p__Unknown	c__Unknown	o__Unknown	f__Unknown	g__Unknown	s__uncultured bacterium Ad_143_A19
HPIII4_11072_5	3003368	elfamycin antibiotic	elfamycin antibiotic	antibiotic target alteration	antibiotic target alteration	Ecol_EFTu_KIR	k__Bacteria	p__Unknown	c__Unknown	o__Unknown	f__Unknown	g__Unknown	s__uncultured bacterium
HPIII4_22746_3	3002594	aminoglycoside antibiotic	aminoglycoside antibiotic	antibiotic inactivation	antibiotic inactivation	AAC(6')-IIa	k__Bacteria	p__Unknown	c__Unknown	o__Unknown	f__Unknown	g__Unknown	s__uncultured bacterium
HPIII4_4813_5	3003735	fusidane antibiotic	fusidane antibiotic	antibiotic target alteration	antibiotic target alteration	Saur_fusA_FA	k__Bacteria	p__Unknown	c__Unknown	o__Unknown	f__Unknown	g__Unknown	s__uncultured bacterium Ad_143_A19
HPIII4_7476_3	3003735	fusidane antibiotic	fusidane antibiotic	antibiotic target alteration	antibiotic target alteration	Saur_fusA_FA	k__Bacteria	p__Unknown	c__Unknown	o__Unknown	f__Unknown	g__Unknown	s__uncultured bacterium Ad_143_A19
HPIII5_10699_10	3003368	elfamycin antibiotic	elfamycin antibiotic	antibiotic target alteration	antibiotic target alteration	Ecol_EFTu_KIR	k__Bacteria	p__Unknown	c__Unknown	o__Unknown	f__Unknown	g__Unknown	s__uncultured bacterium
HPIII5_20822_1	3003735	fusidane antibiotic	fusidane antibiotic	antibiotic target alteration	antibiotic target alteration	Saur_fusA_FA	k__Bacteria	p__Unknown	c__Unknown	o__Unknown	f__Unknown	g__Unknown	s__uncultured bacterium Ad_143_A19
HPIII5_21061_24	3003368	elfamycin antibiotic	elfamycin antibiotic	antibiotic target alteration	antibiotic target alteration	Ecol_EFTu_KIR	k__Bacteria	p__Unknown	c__Unknown	o__Unknown	f__Unknown	g__Unknown	s__uncultured bacterium
HPIII5_21266_5	3003735	fusidane antibiotic	fusidane antibiotic	antibiotic target alteration	antibiotic target alteration	Saur_fusA_FA	k__Bacteria	p__Unknown	c__Unknown	o__Unknown	f__Unknown	g__Unknown	s__uncultured bacterium Ad_143_A19
HPIII5_45530_1	3003735	fusidane antibiotic	fusidane antibiotic	antibiotic target alteration	antibiotic target alteration	Saur_fusA_FA	k__Bacteria	p__Unknown	c__Unknown	o__Unknown	f__Unknown	g__Unknown	s__uncultured bacterium Ad_143_A19
HPIII5_58823_1	3003368	elfamycin antibiotic	elfamycin antibiotic	antibiotic target alteration	antibiotic target alteration	Ecol_EFTu_KIR	k__Bacteria	p__Unknown	c__Unknown	o__Unknown	f__Unknown	g__Unknown	s__uncultured bacterium
HPIII5_64615_16	3003368	elfamycin antibiotic	elfamycin antibiotic	antibiotic target alteration	antibiotic target alteration	Ecol_EFTu_KIR	k__Bacteria	p__Unknown	c__Unknown	o__Unknown	f__Unknown	g__Unknown	s__uncultured bacterium
HPIII7_13488_12	3003368	elfamycin antibiotic	elfamycin antibiotic	antibiotic target alteration	antibiotic target alteration	Ecol_EFTu_KIR	k__Bacteria	p__Unknown	c__Unknown	o__Unknown	f__Unknown	g__Unknown	s__uncultured bacterium
HE4_12651_8	3002959	glycopeptide antibiotic	glycopeptide antibiotic	antibiotic target alteration	antibiotic target alteration	vanY_in_vanG_cl	k__Unknown	p__Unknown	c__Unknown	o__Unknown	f__Unknown	g__Unknown	s__Unknown
HPIII1_59353_4	3007191	glycopeptide antibiotic	glycopeptide antibiotic	antibiotic target alteration	antibiotic target alteration	vanR_in_vanP_cl	k__Unknown	p__Unknown	c__Unknown	o__Unknown	f__Unknown	g__Unknown	s__Unknown
HPIII2_19314_1	3002926	glycopeptide antibiotic	glycopeptide antibiotic	antibiotic target alteration	antibiotic target alteration	vanR_in_vanG_cl	k__Unknown	p__Unknown	c__Unknown	o__Unknown	f__Unknown	g__Unknown	s__Unknown
HPIII2_581_4	3003111	lincosamide antibiotic;pleuromutilin antibiotic;streptogramin antibiotic	multidrug	antibiotic target protection	antibiotic target protection	lsaB	k__Unknown	p__Unknown	c__Unknown	o__Unknown	f__Unknown	g__Unknown	s__Unknown
HE1_7580_1	3004563	peptide antibiotic;rifamycin antibiotic	multidrug	antibiotic target alteration;antibiotic target replacement	multiple resistance mechanisms	Cdif_rpoB_RIF	k__Bacteria	p__Bacillota	c__Clostridia	o__Unknown	f__Unknown	g__Unknown	s__uncultured Clostridia bacterium
HE2_3584_1	3004563	peptide antibiotic;rifamycin antibiotic	multidrug	antibiotic target alteration;antibiotic target replacement	multiple resistance mechanisms	Cdif_rpoB_RIF	k__Bacteria	p__Bacillota	c__Clostridia	o__Unknown	f__Unknown	g__Unknown	s__uncultured Clostridia bacterium
HE2_48352_2	3004563	peptide antibiotic;rifamycin antibiotic	multidrug	antibiotic target alteration;antibiotic target replacement	multiple resistance mechanisms	Cdif_rpoB_RIF	k__Bacteria	p__Bacillota	c__Clostridia	o__Unknown	f__Unknown	g__Unknown	s__uncultured Clostridia bacterium
HE4_25282_1	3004563	peptide antibiotic;rifamycin antibiotic	multidrug	antibiotic target alteration;antibiotic target replacement	multiple resistance mechanisms	Cdif_rpoB_RIF	k__Bacteria	p__Bacillota	c__Clostridia	o__Unknown	f__Unknown	g__Unknown	s__uncultured Clostridia bacterium
HE4_26270_1	3004563	peptide antibiotic;rifamycin antibiotic	multidrug	antibiotic target alteration;antibiotic target replacement	multiple resistance mechanisms	Cdif_rpoB_RIF	k__Bacteria	p__Bacillota	c__Clostridia	o__Unknown	f__Unknown	g__Unknown	s__uncultured Clostridia bacterium
HE5_22610_1	3004563	peptide antibiotic;rifamycin antibiotic	multidrug	antibiotic target alteration;antibiotic target replacement	multiple resistance mechanisms	Cdif_rpoB_RIF	k__Bacteria	p__Bacillota	c__Clostridia	o__Unknown	f__Unknown	g__Unknown	s__uncultured Clostridia bacterium
HE6_16677_6	3004563	peptide antibiotic;rifamycin antibiotic	multidrug	antibiotic target alteration;antibiotic target replacement	multiple resistance mechanisms	Cdif_rpoB_RIF	k__Bacteria	p__Bacillota	c__Clostridia	o__Unknown	f__Unknown	g__Unknown	s__uncultured Clostridia bacterium
HE6_2390_2	3004563	peptide antibiotic;rifamycin antibiotic	multidrug	antibiotic target alteration;antibiotic target replacement	multiple resistance mechanisms	Cdif_rpoB_RIF	k__Bacteria	p__Bacillota	c__Clostridia	o__Unknown	f__Unknown	g__Unknown	s__uncultured Clostridia bacterium
HE6_34219_2	3004563	peptide antibiotic;rifamycin antibiotic	multidrug	antibiotic target alteration;antibiotic target replacement	multiple resistance mechanisms	Cdif_rpoB_RIF	k__Bacteria	p__Bacillota	c__Clostridia	o__Unknown	f__Unknown	g__Unknown	s__uncultured Clostridia bacterium
HE6_8767_1	3004563	peptide antibiotic;rifamycin antibiotic	multidrug	antibiotic target alteration;antibiotic target replacement	multiple resistance mechanisms	Cdif_rpoB_RIF	k__Bacteria	p__Bacillota	c__Clostridia	o__Unknown	f__Unknown	g__Unknown	s__uncultured Clostridia bacterium
HE7_1968_8	3004563	peptide antibiotic;rifamycin antibiotic	multidrug	antibiotic target alteration;antibiotic target replacement	multiple resistance mechanisms	Cdif_rpoB_RIF	k__Bacteria	p__Bacillota	c__Clostridia	o__Unknown	f__Unknown	g__Unknown	s__uncultured Clostridia bacterium
HE8_7686_1	3004563	peptide antibiotic;rifamycin antibiotic	multidrug	antibiotic target alteration;antibiotic target replacement	multiple resistance mechanisms	Cdif_rpoB_RIF	k__Bacteria	p__Bacillota	c__Clostridia	o__Unknown	f__Unknown	g__Unknown	s__uncultured Clostridia bacterium
HL1_21645_4	3004563	peptide antibiotic;rifamycin antibiotic	multidrug	antibiotic target alteration;antibiotic target replacement	multiple resistance mechanisms	Cdif_rpoB_RIF	k__Bacteria	p__Bacillota	c__Clostridia	o__Unknown	f__Unknown	g__Unknown	s__uncultured Clostridia bacterium
HL1_48803_1	3004563	peptide antibiotic;rifamycin antibiotic	multidrug	antibiotic target alteration;antibiotic target replacement	multiple resistance mechanisms	Cdif_rpoB_RIF	k__Bacteria	p__Bacillota	c__Clostridia	o__Unknown	f__Unknown	g__Unknown	s__uncultured Clostridia bacterium
HL5_19473_1	3004563	peptide antibiotic;rifamycin antibiotic	multidrug	antibiotic target alteration;antibiotic target replacement	multiple resistance mechanisms	Cdif_rpoB_RIF	k__Bacteria	p__Bacillota	c__Clostridia	o__Unknown	f__Unknown	g__Unknown	s__uncultured Clostridia bacterium
HL5_20506_1	3004563	peptide antibiotic;rifamycin antibiotic	multidrug	antibiotic target alteration;antibiotic target replacement	multiple resistance mechanisms	Cdif_rpoB_RIF	k__Bacteria	p__Bacillota	c__Clostridia	o__Unknown	f__Unknown	g__Unknown	s__uncultured Clostridia bacterium
HL5_61433_1	3004563	peptide antibiotic;rifamycin antibiotic	multidrug	antibiotic target alteration;antibiotic target replacement	multiple resistance mechanisms	Cdif_rpoB_RIF	k__Bacteria	p__Bacillota	c__Clostridia	o__Unknown	f__Unknown	g__Unknown	s__uncultured Clostridia bacterium
HL5_65112_2	3004563	peptide antibiotic;rifamycin antibiotic	multidrug	antibiotic target alteration;antibiotic target replacement	multiple resistance mechanisms	Cdif_rpoB_RIF	k__Bacteria	p__Bacillota	c__Clostridia	o__Unknown	f__Unknown	g__Unknown	s__uncultured Clostridia bacterium
HL6_30102_2	3004563	peptide antibiotic;rifamycin antibiotic	multidrug	antibiotic target alteration;antibiotic target replacement	multiple resistance mechanisms	Cdif_rpoB_RIF	k__Bacteria	p__Bacillota	c__Clostridia	o__Unknown	f__Unknown	g__Unknown	s__uncultured Clostridia bacterium
HL7_3344_1	3004563	peptide antibiotic;rifamycin antibiotic	multidrug	antibiotic target alteration;antibiotic target replacement	multiple resistance mechanisms	Cdif_rpoB_RIF	k__Bacteria	p__Bacillota	c__Clostridia	o__Unknown	f__Unknown	g__Unknown	s__uncultured Clostridia bacterium
HL8_38768_2	3004563	peptide antibiotic;rifamycin antibiotic	multidrug	antibiotic target alteration;antibiotic target replacement	multiple resistance mechanisms	Cdif_rpoB_RIF	k__Bacteria	p__Bacillota	c__Clostridia	o__Unknown	f__Unknown	g__Unknown	s__uncultured Clostridia bacterium
HL8_40855_1	3004563	peptide antibiotic;rifamycin antibiotic	multidrug	antibiotic target alteration;antibiotic target replacement	multiple resistance mechanisms	Cdif_rpoB_RIF	k__Bacteria	p__Bacillota	c__Clostridia	o__Unknown	f__Unknown	g__Unknown	s__uncultured Clostridia bacterium
HL8_54937_2	3004563	peptide antibiotic;rifamycin antibiotic	multidrug	antibiotic target alteration;antibiotic target replacement	multiple resistance mechanisms	Cdif_rpoB_RIF	k__Bacteria	p__Bacillota	c__Clostridia	o__Unknown	f__Unknown	g__Unknown	s__uncultured Clostridia bacterium
HPI1_9090_1	3004563	peptide antibiotic;rifamycin antibiotic	multidrug	antibiotic target alteration;antibiotic target replacement	multiple resistance mechanisms	Cdif_rpoB_RIF	k__Bacteria	p__Bacillota	c__Clostridia	o__Unknown	f__Unknown	g__Unknown	s__uncultured Clostridia bacterium
HPI2_64457_1	3004563	peptide antibiotic;rifamycin antibiotic	multidrug	antibiotic target alteration;antibiotic target replacement	multiple resistance mechanisms	Cdif_rpoB_RIF	k__Bacteria	p__Bacillota	c__Clostridia	o__Unknown	f__Unknown	g__Unknown	s__uncultured Clostridia bacterium
HPI2_70069_1	3004563	peptide antibiotic;rifamycin antibiotic	multidrug	antibiotic target alteration;antibiotic target replacement	multiple resistance mechanisms	Cdif_rpoB_RIF	k__Bacteria	p__Bacillota	c__Clostridia	o__Unknown	f__Unknown	g__Unknown	s__uncultured Clostridia bacterium
HPI3_10708_7	3004563	peptide antibiotic;rifamycin antibiotic	multidrug	antibiotic target alteration;antibiotic target replacement	multiple resistance mechanisms	Cdif_rpoB_RIF	k__Bacteria	p__Bacillota	c__Clostridia	o__Unknown	f__Unknown	g__Unknown	s__uncultured Clostridia bacterium
HPI4_24133_2	3004563	peptide antibiotic;rifamycin antibiotic	multidrug	antibiotic target alteration;antibiotic target replacement	multiple resistance mechanisms	Cdif_rpoB_RIF	k__Bacteria	p__Bacillota	c__Clostridia	o__Unknown	f__Unknown	g__Unknown	s__uncultured Clostridia bacterium
HPI4_24245_1	3004563	peptide antibiotic;rifamycin antibiotic	multidrug	antibiotic target alteration;antibiotic target replacement	multiple resistance mechanisms	Cdif_rpoB_RIF	k__Bacteria	p__Bacillota	c__Clostridia	o__Unknown	f__Unknown	g__Unknown	s__uncultured Clostridia bacterium
HPI4_28149_1	3004563	peptide antibiotic;rifamycin antibiotic	multidrug	antibiotic target alteration;antibiotic target replacement	multiple resistance mechanisms	Cdif_rpoB_RIF	k__Bacteria	p__Bacillota	c__Clostridia	o__Unknown	f__Unknown	g__Unknown	s__uncultured Clostridia bacterium
HPI4_29542_1	3004563	peptide antibiotic;rifamycin antibiotic	multidrug	antibiotic target alteration;antibiotic target replacement	multiple resistance mechanisms	Cdif_rpoB_RIF	k__Bacteria	p__Bacillota	c__Clostridia	o__Unknown	f__Unknown	g__Unknown	s__uncultured Clostridia bacterium
HPI4_54519_1	3004563	peptide antibiotic;rifamycin antibiotic	multidrug	antibiotic target alteration;antibiotic target replacement	multiple resistance mechanisms	Cdif_rpoB_RIF	k__Bacteria	p__Bacillota	c__Clostridia	o__Unknown	f__Unknown	g__Unknown	s__uncultured Clostridia bacterium
HPI5_13851_2	3004563	peptide antibiotic;rifamycin antibiotic	multidrug	antibiotic target alteration;antibiotic target replacement	multiple resistance mechanisms	Cdif_rpoB_RIF	k__Bacteria	p__Bacillota	c__Clostridia	o__Unknown	f__Unknown	g__Unknown	s__uncultured Clostridia bacterium
HPI5_19180_2	3004563	peptide antibiotic;rifamycin antibiotic	multidrug	antibiotic target alteration;antibiotic target replacement	multiple resistance mechanisms	Cdif_rpoB_RIF	k__Bacteria	p__Bacillota	c__Clostridia	o__Unknown	f__Unknown	g__Unknown	s__uncultured Clostridia bacterium
HPI5_26695_2	3004563	peptide antibiotic;rifamycin antibiotic	multidrug	antibiotic target alteration;antibiotic target replacement	multiple resistance mechanisms	Cdif_rpoB_RIF	k__Bacteria	p__Bacillota	c__Clostridia	o__Unknown	f__Unknown	g__Unknown	s__uncultured Clostridia bacterium
HPI7_41153_1	3004563	peptide antibiotic;rifamycin antibiotic	multidrug	antibiotic target alteration;antibiotic target replacement	multiple resistance mechanisms	Cdif_rpoB_RIF	k__Bacteria	p__Bacillota	c__Clostridia	o__Unknown	f__Unknown	g__Unknown	s__uncultured Clostridia bacterium
HPI7_70938_1	3004563	peptide antibiotic;rifamycin antibiotic	multidrug	antibiotic target alteration;antibiotic target replacement	multiple resistance mechanisms	Cdif_rpoB_RIF	k__Bacteria	p__Bacillota	c__Clostridia	o__Unknown	f__Unknown	g__Unknown	s__uncultured Clostridia bacterium
HPI7_83005_1	3004563	peptide antibiotic;rifamycin antibiotic	multidrug	antibiotic target alteration;antibiotic target replacement	multiple resistance mechanisms	Cdif_rpoB_RIF	k__Bacteria	p__Bacillota	c__Clostridia	o__Unknown	f__Unknown	g__Unknown	s__uncultured Clostridia bacterium
HPIII1_18778_1	3004563	peptide antibiotic;rifamycin antibiotic	multidrug	antibiotic target alteration;antibiotic target replacement	multiple resistance mechanisms	Cdif_rpoB_RIF	k__Bacteria	p__Bacillota	c__Clostridia	o__Unknown	f__Unknown	g__Unknown	s__uncultured Clostridia bacterium
HPIII1_20263_2	3004563	peptide antibiotic;rifamycin antibiotic	multidrug	antibiotic target alteration;antibiotic target replacement	multiple resistance mechanisms	Cdif_rpoB_RIF	k__Bacteria	p__Bacillota	c__Clostridia	o__Unknown	f__Unknown	g__Unknown	s__uncultured Clostridia bacterium
HPIII1_23733_1	3004563	peptide antibiotic;rifamycin antibiotic	multidrug	antibiotic target alteration;antibiotic target replacement	multiple resistance mechanisms	Cdif_rpoB_RIF	k__Bacteria	p__Bacillota	c__Clostridia	o__Unknown	f__Unknown	g__Unknown	s__uncultured Clostridia bacterium
HPIII1_31960_1	3004563	peptide antibiotic;rifamycin antibiotic	multidrug	antibiotic target alteration;antibiotic target replacement	multiple resistance mechanisms	Cdif_rpoB_RIF	k__Bacteria	p__Bacillota	c__Clostridia	o__Unknown	f__Unknown	g__Unknown	s__uncultured Clostridia bacterium
HPIII1_33272_6	3004563	peptide antibiotic;rifamycin antibiotic	multidrug	antibiotic target alteration;antibiotic target replacement	multiple resistance mechanisms	Cdif_rpoB_RIF	k__Bacteria	p__Bacillota	c__Clostridia	o__Unknown	f__Unknown	g__Unknown	s__uncultured Clostridia bacterium
HPIII1_39374_2	3004563	peptide antibiotic;rifamycin antibiotic	multidrug	antibiotic target alteration;antibiotic target replacement	multiple resistance mechanisms	Cdif_rpoB_RIF	k__Bacteria	p__Bacillota	c__Clostridia	o__Unknown	f__Unknown	g__Unknown	s__uncultured Clostridia bacterium
HPIII2_9573_1	3004563	peptide antibiotic;rifamycin antibiotic	multidrug	antibiotic target alteration;antibiotic target replacement	multiple resistance mechanisms	Cdif_rpoB_RIF	k__Bacteria	p__Bacillota	c__Clostridia	o__Unknown	f__Unknown	g__Unknown	s__uncultured Clostridia bacterium
HPIII4_31149_2	3004563	peptide antibiotic;rifamycin antibiotic	multidrug	antibiotic target alteration;antibiotic target replacement	multiple resistance mechanisms	Cdif_rpoB_RIF	k__Bacteria	p__Bacillota	c__Clostridia	o__Unknown	f__Unknown	g__Unknown	s__uncultured Clostridia bacterium
HPIII5_24053_1	3004563	peptide antibiotic;rifamycin antibiotic	multidrug	antibiotic target alteration;antibiotic target replacement	multiple resistance mechanisms	Cdif_rpoB_RIF	k__Bacteria	p__Bacillota	c__Clostridia	o__Unknown	f__Unknown	g__Unknown	s__uncultured Clostridia bacterium
HPIII5_36732_2	3004563	peptide antibiotic;rifamycin antibiotic	multidrug	antibiotic target alteration;antibiotic target replacement	multiple resistance mechanisms	Cdif_rpoB_RIF	k__Bacteria	p__Bacillota	c__Clostridia	o__Unknown	f__Unknown	g__Unknown	s__uncultured Clostridia bacterium
HPIII5_39662_1	3004563	peptide antibiotic;rifamycin antibiotic	multidrug	antibiotic target alteration;antibiotic target replacement	multiple resistance mechanisms	Cdif_rpoB_RIF	k__Bacteria	p__Bacillota	c__Clostridia	o__Unknown	f__Unknown	g__Unknown	s__uncultured Clostridia bacterium
HPIII5_48796_2	3004563	peptide antibiotic;rifamycin antibiotic	multidrug	antibiotic target alteration;antibiotic target replacement	multiple resistance mechanisms	Cdif_rpoB_RIF	k__Bacteria	p__Bacillota	c__Clostridia	o__Unknown	f__Unknown	g__Unknown	s__uncultured Clostridia bacterium
HPIII7_5853_5	3004563	peptide antibiotic;rifamycin antibiotic	multidrug	antibiotic target alteration;antibiotic target replacement	multiple resistance mechanisms	Cdif_rpoB_RIF	k__Bacteria	p__Bacillota	c__Clostridia	o__Unknown	f__Unknown	g__Unknown	s__uncultured Clostridia bacterium
HPIII8_22397_2	3004563	peptide antibiotic;rifamycin antibiotic	multidrug	antibiotic target alteration;antibiotic target replacement	multiple resistance mechanisms	Cdif_rpoB_RIF	k__Bacteria	p__Bacillota	c__Clostridia	o__Unknown	f__Unknown	g__Unknown	s__uncultured Clostridia bacterium
HPIII8_26183_2	3004563	peptide antibiotic;rifamycin antibiotic	multidrug	antibiotic target alteration;antibiotic target replacement	multiple resistance mechanisms	Cdif_rpoB_RIF	k__Bacteria	p__Bacillota	c__Clostridia	o__Unknown	f__Unknown	g__Unknown	s__uncultured Clostridia bacterium
HE2_10706_1	3003438	elfamycin antibiotic	elfamycin antibiotic	antibiotic target alteration	antibiotic target alteration	Efac_EFTu_GE2A	k__Bacteria	p__Bacillota	c__Bacilli	o__Unknown	f__Unknown	g__Unknown	s__Bacilli bacterium
HE2_35778_1	3003438	elfamycin antibiotic	elfamycin antibiotic	antibiotic target alteration	antibiotic target alteration	Efac_EFTu_GE2A	k__Bacteria	p__Bacillota	c__Bacilli	o__Unknown	f__Unknown	g__Unknown	s__Bacilli bacterium
HE2_36667_1	3003438	elfamycin antibiotic	elfamycin antibiotic	antibiotic target alteration	antibiotic target alteration	Efac_EFTu_GE2A	k__Bacteria	p__Bacillota	c__Bacilli	o__Unknown	f__Unknown	g__Unknown	s__Bacilli bacterium
HE3_3307_107	3003438	elfamycin antibiotic	elfamycin antibiotic	antibiotic target alteration	antibiotic target alteration	Efac_EFTu_GE2A	k__Bacteria	p__Bacillota	c__Bacilli	o__Unknown	f__Unknown	g__Unknown	s__Bacilli bacterium
HPIII7_765_7	3003438	elfamycin antibiotic	elfamycin antibiotic	antibiotic target alteration	antibiotic target alteration	Efac_EFTu_GE2A	k__Bacteria	p__Bacillota	c__Bacilli	o__Unknown	f__Unknown	g__	s__Bacilli bacterium
HPIII8_31401_2	3003438	elfamycin antibiotic	elfamycin antibiotic	antibiotic target alteration	antibiotic target alteration	Efac_EFTu_GE2A	k__Bacteria	p__Bacillota	c__Bacilli	o__Unknown	f__Unknown	g__	s__Bacilli bacterium
HE2_20250_1	3003359	elfamycin antibiotic	elfamycin antibiotic	antibiotic target alteration	antibiotic target alteration	Scin_EFTu_ELF	k__Bacteria	p__Acidobacteriota	c__Thermoanaerobaculia	o__Thermoanaerobaculales	f__Thermoanaerobaculaceae	g__Thermoanaerobaculum	s__Thermoanaerobaculum sp.
HE4_13602_1	3003359	elfamycin antibiotic	elfamycin antibiotic	antibiotic target alteration	antibiotic target alteration	Scin_EFTu_ELF	k__Bacteria	p__Acidobacteriota	c__Thermoanaerobaculia	o__Thermoanaerobaculales	f__Thermoanaerobaculaceae	g__Thermoanaerobaculum	s__Thermoanaerobaculum sp.
HE4_43911_3	3003359	elfamycin antibiotic	elfamycin antibiotic	antibiotic target alteration	antibiotic target alteration	Scin_EFTu_ELF	k__Bacteria	p__Acidobacteriota	c__Thermoanaerobaculia	o__Thermoanaerobaculales	f__Thermoanaerobaculaceae	g__Thermoanaerobaculum	s__Thermoanaerobaculum sp.
HE7_2856_1	3003359	elfamycin antibiotic	elfamycin antibiotic	antibiotic target alteration	antibiotic target alteration	Scin_EFTu_ELF	k__Bacteria	p__Acidobacteriota	c__Thermoanaerobaculia	o__Thermoanaerobaculales	f__Thermoanaerobaculaceae	g__Thermoanaerobaculum	s__Thermoanaerobaculum sp.
HL2_3069_14	3003359	elfamycin antibiotic	elfamycin antibiotic	antibiotic target alteration	antibiotic target alteration	Scin_EFTu_ELF	k__Bacteria	p__Acidobacteriota	c__Thermoanaerobaculia	o__Thermoanaerobaculales	f__Thermoanaerobaculaceae	g__Thermoanaerobaculum	s__Thermoanaerobaculum sp.
HL6_17644_7	3003359	elfamycin antibiotic	elfamycin antibiotic	antibiotic target alteration	antibiotic target alteration	Scin_EFTu_ELF	k__Bacteria	p__Acidobacteriota	c__Thermoanaerobaculia	o__Thermoanaerobaculales	f__Thermoanaerobaculaceae	g__Thermoanaerobaculum	s__Thermoanaerobaculum sp.
HL6_17971_1	3003359	elfamycin antibiotic	elfamycin antibiotic	antibiotic target alteration	antibiotic target alteration	Scin_EFTu_ELF	k__Bacteria	p__Acidobacteriota	c__Thermoanaerobaculia	o__Thermoanaerobaculales	f__Thermoanaerobaculaceae	g__Thermoanaerobaculum	s__Thermoanaerobaculum sp.
HL6_18258_2	3003359	elfamycin antibiotic	elfamycin antibiotic	antibiotic target alteration	antibiotic target alteration	Scin_EFTu_ELF	k__Bacteria	p__Acidobacteriota	c__Thermoanaerobaculia	o__Thermoanaerobaculales	f__Thermoanaerobaculaceae	g__Thermoanaerobaculum	s__Thermoanaerobaculum sp.
HL6_21937_1	3003359	elfamycin antibiotic	elfamycin antibiotic	antibiotic target alteration	antibiotic target alteration	Scin_EFTu_ELF	k__Bacteria	p__Acidobacteriota	c__Thermoanaerobaculia	o__Thermoanaerobaculales	f__Thermoanaerobaculaceae	g__Thermoanaerobaculum	s__Thermoanaerobaculum sp.
HL6_23844_2	3003359	elfamycin antibiotic	elfamycin antibiotic	antibiotic target alteration	antibiotic target alteration	Scin_EFTu_ELF	k__Bacteria	p__Acidobacteriota	c__Thermoanaerobaculia	o__Thermoanaerobaculales	f__Thermoanaerobaculaceae	g__Thermoanaerobaculum	s__Thermoanaerobaculum sp.
HL6_26415_2	3003359	elfamycin antibiotic	elfamycin antibiotic	antibiotic target alteration	antibiotic target alteration	Scin_EFTu_ELF	k__Bacteria	p__Acidobacteriota	c__Thermoanaerobaculia	o__Thermoanaerobaculales	f__Thermoanaerobaculaceae	g__Thermoanaerobaculum	s__Thermoanaerobaculum sp.
HL6_6721_10	3003359	elfamycin antibiotic	elfamycin antibiotic	antibiotic target alteration	antibiotic target alteration	Scin_EFTu_ELF	k__Bacteria	p__Acidobacteriota	c__Thermoanaerobaculia	o__Thermoanaerobaculales	f__Thermoanaerobaculaceae	g__Thermoanaerobaculum	s__Thermoanaerobaculum sp.
HL6_8659_20	3003359	elfamycin antibiotic	elfamycin antibiotic	antibiotic target alteration	antibiotic target alteration	Scin_EFTu_ELF	k__Bacteria	p__Acidobacteriota	c__Thermoanaerobaculia	o__Thermoanaerobaculales	f__Thermoanaerobaculaceae	g__Thermoanaerobaculum	s__Thermoanaerobaculum sp.
HPIII1_2713_3	3003359	elfamycin antibiotic	elfamycin antibiotic	antibiotic target alteration	antibiotic target alteration	Scin_EFTu_ELF	k__Bacteria	p__Acidobacteriota	c__Thermoanaerobaculia	o__Thermoanaerobaculales	f__Thermoanaerobaculaceae	g__Thermoanaerobaculum	s__Thermoanaerobaculum sp.
HPIII1_3667_2	3003359	elfamycin antibiotic	elfamycin antibiotic	antibiotic target alteration	antibiotic target alteration	Scin_EFTu_ELF	k__Bacteria	p__Acidobacteriota	c__Thermoanaerobaculia	o__Thermoanaerobaculales	f__Thermoanaerobaculaceae	g__Thermoanaerobaculum	s__Thermoanaerobaculum sp.
HPIII2_24890_2	3003359	elfamycin antibiotic	elfamycin antibiotic	antibiotic target alteration	antibiotic target alteration	Scin_EFTu_ELF	k__Bacteria	p__Acidobacteriota	c__Thermoanaerobaculia	o__Thermoanaerobaculales	f__Thermoanaerobaculaceae	g__Thermoanaerobaculum	s__Thermoanaerobaculum sp.
HPIII4_28756_9	3003359	elfamycin antibiotic	elfamycin antibiotic	antibiotic target alteration	antibiotic target alteration	Scin_EFTu_ELF	k__Bacteria	p__Acidobacteriota	c__Thermoanaerobaculia	o__Thermoanaerobaculales	f__Thermoanaerobaculaceae	g__Thermoanaerobaculum	s__Thermoanaerobaculum sp.
HPIII5_47803_1	3003359	elfamycin antibiotic	elfamycin antibiotic	antibiotic target alteration	antibiotic target alteration	Scin_EFTu_ELF	k__Bacteria	p__Acidobacteriota	c__Thermoanaerobaculia	o__Thermoanaerobaculales	f__Thermoanaerobaculaceae	g__Thermoanaerobaculum	s__Thermoanaerobaculum sp.
HL4_39374_5	3003924	fluoroquinolone antibiotic;nybomycin-like antibiotic	multidrug	antibiotic target alteration	antibiotic target alteration	Hpin_gyrA_FLO	k__Bacteria	p__Rhodothermota	c__Rhodothermia	o__Rhodothermales	f__	g__	s__Rhodothermales bacterium
HE3_2741_3	3001502	carbapenem;cephalosporin;penam	multidrug	antibiotic inactivation	antibiotic inactivation	OXA-256	k__Bacteria	p__Pseudomonadota	c__Gammaproteobacteria	o__Pseudomonadales	f__Pseudomonadaceae	g__Pseudomonas	s__Pseudomonas sp. 13159349
HE8_4976_4	3002243	penam	penam	antibiotic inactivation	antibiotic inactivation	CARB-4	k__Bacteria	p__Pseudomonadota	c__Gammaproteobacteria	o__Pseudomonadales	f__Pseudomonadaceae	g__Pseudomonas	s__Pseudomonas qingdaonensis
HPI3_613_5	3002243	penam	penam	antibiotic inactivation	antibiotic inactivation	CARB-4	k__Bacteria	p__Pseudomonadota	c__Gammaproteobacteria	o__Pseudomonadales	f__Pseudomonadaceae	g__Pseudomonas	s__Pseudomonas qingdaonensis
HL2_6072_1	3003974	fluoroquinolone antibiotic;nybomycin-like antibiotic	multidrug	antibiotic target alteration	antibiotic target alteration	Cacn_gyrA_FLO	k__Bacteria	p__Actinomycetota	c__Actinomycetes	o__Propionibacteriales	f__Nocardioidaceae	g__Micropruina	s__Micropruina glycogenica
HL6_24002_1	3003974	fluoroquinolone antibiotic;nybomycin-like antibiotic	multidrug	antibiotic target alteration	antibiotic target alteration	Cacn_gyrA_FLO	k__Bacteria	p__Actinomycetota	c__Actinomycetes	o__Propionibacteriales	f__Nocardioidaceae	g__Micropruina	s__Micropruina glycogenica
HL6_35913_5	3003974	fluoroquinolone antibiotic;nybomycin-like antibiotic	multidrug	antibiotic target alteration	antibiotic target alteration	Cacn_gyrA_FLO	k__Bacteria	p__Actinomycetota	c__Actinomycetes	o__Propionibacteriales	f__Nocardioidaceae	g__Micropruina	s__Micropruina glycogenica
HL6_7284_1	3003974	fluoroquinolone antibiotic;nybomycin-like antibiotic	multidrug	antibiotic target alteration	antibiotic target alteration	Cacn_gyrA_FLO	k__Bacteria	p__Actinomycetota	c__Actinomycetes	o__Propionibacteriales	f__Nocardioidaceae	g__Micropruina	s__Micropruina glycogenica
HL6_8938_2	3003974	fluoroquinolone antibiotic;nybomycin-like antibiotic	multidrug	antibiotic target alteration	antibiotic target alteration	Cacn_gyrA_FLO	k__Bacteria	p__Actinomycetota	c__Actinomycetes	o__Propionibacteriales	f__Nocardioidaceae	g__Micropruina	s__Micropruina glycogenica
HL6_9218_1	3003974	fluoroquinolone antibiotic;nybomycin-like antibiotic	multidrug	antibiotic target alteration	antibiotic target alteration	Cacn_gyrA_FLO	k__Bacteria	p__Actinomycetota	c__Actinomycetes	o__Propionibacteriales	f__Nocardioidaceae	g__Micropruina	s__Micropruina glycogenica
HPI3_4750_5	3003974	fluoroquinolone antibiotic;nybomycin-like antibiotic	multidrug	antibiotic target alteration	antibiotic target alteration	Cacn_gyrA_FLO	k__Bacteria	p__Actinomycetota	c__Actinomycetes	o__Propionibacteriales	f__Nocardioidaceae	g__Micropruina	s__Micropruina glycogenica
HPI8_6525_2	3003974	fluoroquinolone antibiotic;nybomycin-like antibiotic	multidrug	antibiotic target alteration	antibiotic target alteration	Cacn_gyrA_FLO	k__Bacteria	p__Actinomycetota	c__Actinomycetes	o__Propionibacteriales	f__Nocardioidaceae	g__Micropruina	s__Micropruina glycogenica
HPIII2_23879_3	3007032	lincosamide antibiotic;macrolide antibiotic;streptogramin antibiotic	multidrug	antibiotic target alteration	antibiotic target alteration	Erm(50)	k__Bacteria	p__Actinomycetota	c__Actinomycetes	o__Propionibacteriales	f__Propionibacteriaceae	g__Cutibacterium	s__Cutibacterium acnes
HE2_201_1	3000412	sulfonamide antibiotic;sulfone antibiotic	multidrug	antibiotic target replacement	antibiotic target replacement	sul2	k__Bacteria	p__Pseudomonadota	c__Gammaproteobacteria	o__Pasteurellales	f__Pasteurellaceae	g__Gallibacterium	s__Gallibacterium anatis
HE2_36880_1	3002686	phenicol antibiotic	phenicol antibiotic	antibiotic inactivation	antibiotic inactivation	catP	k__Bacteria	p__Pseudomonadota	c__Gammaproteobacteria	o__Pasteurellales	f__Pasteurellaceae	g__Haemophilus	s__Haemophilus influenzae
HE4_22627_4	3002686	phenicol antibiotic	phenicol antibiotic	antibiotic inactivation	antibiotic inactivation	catP	k__Bacteria	p__Pseudomonadota	c__Gammaproteobacteria	o__Pasteurellales	f__Pasteurellaceae	g__Haemophilus	s__Haemophilus influenzae
HE5_997_4	3000166	tetracycline antibiotic	tetracycline antibiotic	antibiotic efflux	antibiotic efflux	tet(B)	k__Bacteria	p__Pseudomonadota	c__Gammaproteobacteria	o__Pasteurellales	f__Pasteurellaceae	g__Glaesserella	s__Glaesserella parasuis
HE5_997_5	3003479	tetracycline antibiotic	tetracycline antibiotic	antibiotic efflux;antibiotic target alteration	multiple resistance mechanisms	tetR	k__Bacteria	p__Pseudomonadota	c__Gammaproteobacteria	o__Pasteurellales	f__Pasteurellaceae	g__Glaesserella	s__Glaesserella parasuis
HE7_7673_1	3003925	fluoroquinolone antibiotic	fluoroquinolone antibiotic	antibiotic target alteration	antibiotic target alteration	Hpin_parC_FLO	k__Bacteria	p__Pseudomonadota	c__Gammaproteobacteria	o__Pasteurellales	f__Pasteurellaceae	g__Gallibacterium	s__Gallibacterium anatis
HE8_1146_1	3003479	tetracycline antibiotic	tetracycline antibiotic	antibiotic efflux;antibiotic target alteration	multiple resistance mechanisms	tetR	k__Bacteria	p__Pseudomonadota	c__Gammaproteobacteria	o__Pasteurellales	f__Pasteurellaceae	g__Glaesserella	s__Glaesserella parasuis
HE8_6986_3	3003925	fluoroquinolone antibiotic	fluoroquinolone antibiotic	antibiotic target alteration	antibiotic target alteration	Hpin_parC_FLO	k__Bacteria	p__Pseudomonadota	c__Gammaproteobacteria	o__Pasteurellales	f__Pasteurellaceae	g__Gallibacterium	s__Gallibacterium anatis
HL6_30124_1	3003925	fluoroquinolone antibiotic	fluoroquinolone antibiotic	antibiotic target alteration	antibiotic target alteration	Hpin_parC_FLO	k__Bacteria	p__Pseudomonadota	c__Gammaproteobacteria	o__Pasteurellales	f__Pasteurellaceae	g__Gallibacterium	s__Gallibacterium anatis
HPI3_10993_1	3003925	fluoroquinolone antibiotic	fluoroquinolone antibiotic	antibiotic target alteration	antibiotic target alteration	Hpin_parC_FLO	k__Bacteria	p__Pseudomonadota	c__Gammaproteobacteria	o__Pasteurellales	f__Pasteurellaceae	g__Gallibacterium	s__Gallibacterium anatis
HPI3_613_3	3000410	sulfonamide antibiotic;sulfone antibiotic	multidrug	antibiotic target replacement	antibiotic target replacement	sul1	k__Bacteria	p__Pseudomonadota	c__Gammaproteobacteria	o__Pasteurellales	f__Pasteurellaceae	g__Gallibacterium	s__Gallibacterium anatis
HPI3_6197_1	3007125	cephalosporin;penam	multidrug	antibiotic inactivation	antibiotic inactivation	ROB-11	k__Bacteria	p__Pseudomonadota	c__Gammaproteobacteria	o__Pasteurellales	f__Pasteurellaceae	g__Pasteurella	s__Pasteurella multocida
HPI3_7581_2	3000412	sulfonamide antibiotic;sulfone antibiotic	multidrug	antibiotic target replacement	antibiotic target replacement	sul2	k__Bacteria	p__Pseudomonadota	c__Gammaproteobacteria	o__Pasteurellales	f__Pasteurellaceae	g__Gallibacterium	s__Gallibacterium anatis
HPI3_7581_3	3002685	phenicol antibiotic	phenicol antibiotic	antibiotic inactivation	antibiotic inactivation	catIII	k__Bacteria	p__Pseudomonadota	c__Gammaproteobacteria	o__Pasteurellales	f__Pasteurellaceae	g__Glaesserella	s__Glaesserella parasuis
HPIII5_48296_4	3000166	tetracycline antibiotic	tetracycline antibiotic	antibiotic efflux	antibiotic efflux	tet(B)	k__Bacteria	p__Pseudomonadota	c__Gammaproteobacteria	o__Pasteurellales	f__Pasteurellaceae	g__Glaesserella	s__Glaesserella parasuis
HE1_1089_1	3003291	peptide antibiotic	peptide antibiotic	antibiotic target alteration	antibiotic target alteration	Saur_rpoC_DAP	k__Bacteria	p__Actinomycetota	c__Actinomycetes	o__Mycobacteriales	f__Corynebacteriaceae	g__Corynebacterium	s__Corynebacterium efficiens
HE1_7580_2	3004681	glycopeptide antibiotic	glycopeptide antibiotic	antibiotic target alteration	antibiotic target alteration	Cdif_rpoC_VAN	k__Bacteria	p__Actinomycetota	c__Actinomycetes	o__Mycobacteriales	f__Gordoniaceae	g__Gordonia	s__Gordonia pseudamarae
HE2_11634_2	3004681	glycopeptide antibiotic	glycopeptide antibiotic	antibiotic target alteration	antibiotic target alteration	Cdif_rpoC_VAN	k__Bacteria	p__Actinomycetota	c__Actinomycetes	o__Mycobacteriales	f__Gordoniaceae	g__Gordonia	s__Gordonia pseudamarae
HE2_29505_15	3004681	glycopeptide antibiotic	glycopeptide antibiotic	antibiotic target alteration	antibiotic target alteration	Cdif_rpoC_VAN	k__Bacteria	p__Actinomycetota	c__Actinomycetes	o__Mycobacteriales	f__Gordoniaceae	g__Gordonia	s__Gordonia pseudamarae
HE2_38355_2	3004681	glycopeptide antibiotic	glycopeptide antibiotic	antibiotic target alteration	antibiotic target alteration	Cdif_rpoC_VAN	k__Bacteria	p__Actinomycetota	c__Actinomycetes	o__Mycobacteriales	f__Gordoniaceae	g__Gordonia	s__Gordonia pseudamarae
HE2_43452_4	3004681	glycopeptide antibiotic	glycopeptide antibiotic	antibiotic target alteration	antibiotic target alteration	Cdif_rpoC_VAN	k__Bacteria	p__Actinomycetota	c__Actinomycetes	o__Mycobacteriales	f__Gordoniaceae	g__Gordonia	s__Gordonia pseudamarae
HE2_49541_2	3004681	glycopeptide antibiotic	glycopeptide antibiotic	antibiotic target alteration	antibiotic target alteration	Cdif_rpoC_VAN	k__Bacteria	p__Actinomycetota	c__Actinomycetes	o__Mycobacteriales	f__Gordoniaceae	g__Gordonia	s__Gordonia pseudamarae
HE3_2664_4	3003314	aminocoumarin antibiotic	aminocoumarin antibiotic	antibiotic target alteration	antibiotic target alteration	Saur_parE_AMU	k__Bacteria	p__Actinomycetota	c__Actinomycetes	o__Mycobacteriales	f__Mycobacteriaceae	g__Mycolicibacter	s__Mycolicibacter sp. MYC101
HE3_4364_2	3002703	phenicol antibiotic	phenicol antibiotic	antibiotic efflux	antibiotic efflux	cmx	k__Bacteria	p__Actinomycetota	c__Actinomycetes	o__Mycobacteriales	f__Corynebacteriaceae	g__Corynebacterium	s__Corynebacterium diphtheriae
HE3_6808_1	3003291	peptide antibiotic	peptide antibiotic	antibiotic target alteration	antibiotic target alteration	Saur_rpoC_DAP	k__Bacteria	p__Actinomycetota	c__Actinomycetes	o__Mycobacteriales	f__Corynebacteriaceae	g__Corynebacterium	s__Corynebacterium efficiens
HE4_18990_3	3004681	glycopeptide antibiotic	glycopeptide antibiotic	antibiotic target alteration	antibiotic target alteration	Cdif_rpoC_VAN	k__Bacteria	p__Actinomycetota	c__Actinomycetes	o__Mycobacteriales	f__Gordoniaceae	g__Gordonia	s__Gordonia pseudamarae
HE4_28837_1	3004681	glycopeptide antibiotic	glycopeptide antibiotic	antibiotic target alteration	antibiotic target alteration	Cdif_rpoC_VAN	k__Bacteria	p__Actinomycetota	c__Actinomycetes	o__Mycobacteriales	f__Gordoniaceae	g__Gordonia	s__Gordonia pseudamarae
HE4_31969_1	3003291	peptide antibiotic	peptide antibiotic	antibiotic target alteration	antibiotic target alteration	Saur_rpoC_DAP	k__Bacteria	p__Actinomycetota	c__Actinomycetes	o__Mycobacteriales	f__Corynebacteriaceae	g__Corynebacterium	s__Corynebacterium efficiens
HE4_36857_2	3003291	peptide antibiotic	peptide antibiotic	antibiotic target alteration	antibiotic target alteration	Saur_rpoC_DAP	k__Bacteria	p__Actinomycetota	c__Actinomycetes	o__Mycobacteriales	f__Corynebacteriaceae	g__Corynebacterium	s__Corynebacterium efficiens
HE5_4000_3	3000183	tetracycline antibiotic	tetracycline antibiotic	antibiotic efflux	antibiotic efflux	tet(Z)	k__Bacteria	p__Actinomycetota	c__Actinomycetes	o__Mycobacteriales	f__Corynebacteriaceae	g__Corynebacterium	s__Corynebacterium glutamicum
HE6_1006_7	3004681	glycopeptide antibiotic	glycopeptide antibiotic	antibiotic target alteration	antibiotic target alteration	Cdif_rpoC_VAN	k__Bacteria	p__Actinomycetota	c__Actinomycetes	o__Mycobacteriales	f__Gordoniaceae	g__Gordonia	s__Gordonia pseudamarae
HE6_15850_5	3004681	glycopeptide antibiotic	glycopeptide antibiotic	antibiotic target alteration	antibiotic target alteration	Cdif_rpoC_VAN	k__Bacteria	p__Actinomycetota	c__Actinomycetes	o__Mycobacteriales	f__Gordoniaceae	g__Gordonia	s__Gordonia pseudamarae
HE6_33753_1	3003291	peptide antibiotic	peptide antibiotic	antibiotic target alteration	antibiotic target alteration	Saur_rpoC_DAP	k__Bacteria	p__Actinomycetota	c__Actinomycetes	o__Mycobacteriales	f__Corynebacteriaceae	g__Corynebacterium	s__Corynebacterium efficiens
HE6_34219_1	3004681	glycopeptide antibiotic	glycopeptide antibiotic	antibiotic target alteration	antibiotic target alteration	Cdif_rpoC_VAN	k__Bacteria	p__Actinomycetota	c__Actinomycetes	o__Mycobacteriales	f__Gordoniaceae	g__Gordonia	s__Gordonia pseudamarae
HE7_15358_1	3003291	peptide antibiotic	peptide antibiotic	antibiotic target alteration	antibiotic target alteration	Saur_rpoC_DAP	k__Bacteria	p__Actinomycetota	c__Actinomycetes	o__Mycobacteriales	f__Corynebacteriaceae	g__Corynebacterium	s__Corynebacterium efficiens
HE7_7661_1	3004681	glycopeptide antibiotic	glycopeptide antibiotic	antibiotic target alteration	antibiotic target alteration	Cdif_rpoC_VAN	k__Bacteria	p__Actinomycetota	c__Actinomycetes	o__Mycobacteriales	f__Gordoniaceae	g__Gordonia	s__Gordonia pseudamarae
HE8_6802_2	3003291	peptide antibiotic	peptide antibiotic	antibiotic target alteration	antibiotic target alteration	Saur_rpoC_DAP	k__Bacteria	p__Actinomycetota	c__Actinomycetes	o__Mycobacteriales	f__Corynebacteriaceae	g__Corynebacterium	s__Corynebacterium efficiens
HL1_18028_4	3004681	glycopeptide antibiotic	glycopeptide antibiotic	antibiotic target alteration	antibiotic target alteration	Cdif_rpoC_VAN	k__Bacteria	p__Actinomycetota	c__Actinomycetes	o__Mycobacteriales	f__Gordoniaceae	g__Gordonia	s__Gordonia pseudamarae
HL1_51487_1	3004681	glycopeptide antibiotic	glycopeptide antibiotic	antibiotic target alteration	antibiotic target alteration	Cdif_rpoC_VAN	k__Bacteria	p__Actinomycetota	c__Actinomycetes	o__Mycobacteriales	f__Gordoniaceae	g__Gordonia	s__Gordonia pseudamarae
HL1_6277_9	3004681	glycopeptide antibiotic	glycopeptide antibiotic	antibiotic target alteration	antibiotic target alteration	Cdif_rpoC_VAN	k__Bacteria	p__Actinomycetota	c__Actinomycetes	o__Mycobacteriales	f__Gordoniaceae	g__Gordonia	s__Gordonia pseudamarae
HL3_36559_1	3004681	glycopeptide antibiotic	glycopeptide antibiotic	antibiotic target alteration	antibiotic target alteration	Cdif_rpoC_VAN	k__Bacteria	p__Actinomycetota	c__Actinomycetes	o__Mycobacteriales	f__Gordoniaceae	g__Gordonia	s__Gordonia pseudamarae
HL3_9903_8	3004681	glycopeptide antibiotic	glycopeptide antibiotic	antibiotic target alteration	antibiotic target alteration	Cdif_rpoC_VAN	k__Bacteria	p__Actinomycetota	c__Actinomycetes	o__Mycobacteriales	f__Gordoniaceae	g__Gordonia	s__Gordonia pseudamarae
HL4_10168_1	3003291	peptide antibiotic	peptide antibiotic	antibiotic target alteration	antibiotic target alteration	Saur_rpoC_DAP	k__Bacteria	p__Actinomycetota	c__Actinomycetes	o__Mycobacteriales	f__Corynebacteriaceae	g__Corynebacterium	s__Corynebacterium efficiens
HL4_31001_3	3003291	peptide antibiotic	peptide antibiotic	antibiotic target alteration	antibiotic target alteration	Saur_rpoC_DAP	k__Bacteria	p__Actinomycetota	c__Actinomycetes	o__Mycobacteriales	f__Corynebacteriaceae	g__Corynebacterium	s__Corynebacterium efficiens
HL4_43126_3	3004681	glycopeptide antibiotic	glycopeptide antibiotic	antibiotic target alteration	antibiotic target alteration	Cdif_rpoC_VAN	k__Bacteria	p__Actinomycetota	c__Actinomycetes	o__Mycobacteriales	f__Gordoniaceae	g__Gordonia	s__Gordonia pseudamarae
HL5_13101_10	3004681	glycopeptide antibiotic	glycopeptide antibiotic	antibiotic target alteration	antibiotic target alteration	Cdif_rpoC_VAN	k__Bacteria	p__Actinomycetota	c__Actinomycetes	o__Mycobacteriales	f__Gordoniaceae	g__Gordonia	s__Gordonia pseudamarae
HL5_2021_1	3003291	peptide antibiotic	peptide antibiotic	antibiotic target alteration	antibiotic target alteration	Saur_rpoC_DAP	k__Bacteria	p__Actinomycetota	c__Actinomycetes	o__Mycobacteriales	f__Corynebacteriaceae	g__Corynebacterium	s__Corynebacterium efficiens
HL5_24692_1	3004681	glycopeptide antibiotic	glycopeptide antibiotic	antibiotic target alteration	antibiotic target alteration	Cdif_rpoC_VAN	k__Bacteria	p__Actinomycetota	c__Actinomycetes	o__Mycobacteriales	f__Gordoniaceae	g__Gordonia	s__Gordonia pseudamarae
HL5_35181_1	3004681	glycopeptide antibiotic	glycopeptide antibiotic	antibiotic target alteration	antibiotic target alteration	Cdif_rpoC_VAN	k__Bacteria	p__Actinomycetota	c__Actinomycetes	o__Mycobacteriales	f__Gordoniaceae	g__Gordonia	s__Gordonia pseudamarae
HL5_50270_4	3004681	glycopeptide antibiotic	glycopeptide antibiotic	antibiotic target alteration	antibiotic target alteration	Cdif_rpoC_VAN	k__Bacteria	p__Actinomycetota	c__Actinomycetes	o__Mycobacteriales	f__Gordoniaceae	g__Gordonia	s__Gordonia pseudamarae
HL6_35037_2	3003283	peptide antibiotic;rifamycin antibiotic	multidrug	antibiotic target alteration;antibiotic target replacement	multiple resistance mechanisms	Mtub_rpoB_RIF	k__Bacteria	p__Actinomycetota	c__Actinomycetes	o__Mycobacteriales	f__Corynebacteriaceae	g__Corynebacterium	s__Corynebacterium sp. SCR221107
HL6_5665_2	3003291	peptide antibiotic	peptide antibiotic	antibiotic target alteration	antibiotic target alteration	Saur_rpoC_DAP	k__Bacteria	p__Actinomycetota	c__Actinomycetes	o__Mycobacteriales	f__Corynebacteriaceae	g__Corynebacterium	s__Corynebacterium efficiens
HL7_10379_2	3004681	glycopeptide antibiotic	glycopeptide antibiotic	antibiotic target alteration	antibiotic target alteration	Cdif_rpoC_VAN	k__Bacteria	p__Actinomycetota	c__Actinomycetes	o__Mycobacteriales	f__Gordoniaceae	g__Gordonia	s__Gordonia pseudamarae
HL8_17000_2	3004681	glycopeptide antibiotic	glycopeptide antibiotic	antibiotic target alteration	antibiotic target alteration	Cdif_rpoC_VAN	k__Bacteria	p__Actinomycetota	c__Actinomycetes	o__Mycobacteriales	f__Gordoniaceae	g__Gordonia	s__Gordonia pseudamarae
HL8_40955_1	3003291	peptide antibiotic	peptide antibiotic	antibiotic target alteration	antibiotic target alteration	Saur_rpoC_DAP	k__Bacteria	p__Actinomycetota	c__Actinomycetes	o__Mycobacteriales	f__Corynebacteriaceae	g__Corynebacterium	s__Corynebacterium efficiens
HL8_45418_3	3004681	glycopeptide antibiotic	glycopeptide antibiotic	antibiotic target alteration	antibiotic target alteration	Cdif_rpoC_VAN	k__Bacteria	p__Actinomycetota	c__Actinomycetes	o__Mycobacteriales	f__Gordoniaceae	g__Gordonia	s__Gordonia pseudamarae
HL8_7554_5	3004681	glycopeptide antibiotic	glycopeptide antibiotic	antibiotic target alteration	antibiotic target alteration	Cdif_rpoC_VAN	k__Bacteria	p__Actinomycetota	c__Actinomycetes	o__Mycobacteriales	f__Gordoniaceae	g__Gordonia	s__Gordonia pseudamarae
HPI1_11600_1	3004681	glycopeptide antibiotic	glycopeptide antibiotic	antibiotic target alteration	antibiotic target alteration	Cdif_rpoC_VAN	k__Bacteria	p__Actinomycetota	c__Actinomycetes	o__Mycobacteriales	f__Gordoniaceae	g__Gordonia	s__Gordonia pseudamarae
HPI2_13750_1	3004681	glycopeptide antibiotic	glycopeptide antibiotic	antibiotic target alteration	antibiotic target alteration	Cdif_rpoC_VAN	k__Bacteria	p__Actinomycetota	c__Actinomycetes	o__Mycobacteriales	f__Gordoniaceae	g__Gordonia	s__Gordonia pseudamarae
HPI2_17014_1	3004681	glycopeptide antibiotic	glycopeptide antibiotic	antibiotic target alteration	antibiotic target alteration	Cdif_rpoC_VAN	k__Bacteria	p__Actinomycetota	c__Actinomycetes	o__Mycobacteriales	f__Gordoniaceae	g__Gordonia	s__Gordonia pseudamarae
HPI2_76830_2	3004681	glycopeptide antibiotic	glycopeptide antibiotic	antibiotic target alteration	antibiotic target alteration	Cdif_rpoC_VAN	k__Bacteria	p__Actinomycetota	c__Actinomycetes	o__Mycobacteriales	f__Gordoniaceae	g__Gordonia	s__Gordonia pseudamarae
HPI3_18842_2	3003291	peptide antibiotic	peptide antibiotic	antibiotic target alteration	antibiotic target alteration	Saur_rpoC_DAP	k__Bacteria	p__Actinomycetota	c__Actinomycetes	o__Mycobacteriales	f__Corynebacteriaceae	g__Corynebacterium	s__Corynebacterium efficiens
HPI3_366_2	3003291	peptide antibiotic	peptide antibiotic	antibiotic target alteration	antibiotic target alteration	Saur_rpoC_DAP	k__Bacteria	p__Actinomycetota	c__Actinomycetes	o__Mycobacteriales	f__Corynebacteriaceae	g__Corynebacterium	s__Corynebacterium efficiens
HPI4_12572_1	3004681	glycopeptide antibiotic	glycopeptide antibiotic	antibiotic target alteration	antibiotic target alteration	Cdif_rpoC_VAN	k__Bacteria	p__Actinomycetota	c__Actinomycetes	o__Mycobacteriales	f__Gordoniaceae	g__Gordonia	s__Gordonia pseudamarae
HPI4_22958_4	3004681	glycopeptide antibiotic	glycopeptide antibiotic	antibiotic target alteration	antibiotic target alteration	Cdif_rpoC_VAN	k__Bacteria	p__Actinomycetota	c__Actinomycetes	o__Mycobacteriales	f__Gordoniaceae	g__Gordonia	s__Gordonia pseudamarae
HPI4_25911_2	3004681	glycopeptide antibiotic	glycopeptide antibiotic	antibiotic target alteration	antibiotic target alteration	Cdif_rpoC_VAN	k__Bacteria	p__Actinomycetota	c__Actinomycetes	o__Mycobacteriales	f__Gordoniaceae	g__Gordonia	s__Gordonia pseudamarae
HPI4_57038_1	3004681	glycopeptide antibiotic	glycopeptide antibiotic	antibiotic target alteration	antibiotic target alteration	Cdif_rpoC_VAN	k__Bacteria	p__Actinomycetota	c__Actinomycetes	o__Mycobacteriales	f__Gordoniaceae	g__Gordonia	s__Gordonia pseudamarae
HPI5_43667_2	3003291	peptide antibiotic	peptide antibiotic	antibiotic target alteration	antibiotic target alteration	Saur_rpoC_DAP	k__Bacteria	p__Actinomycetota	c__Actinomycetes	o__Mycobacteriales	f__Corynebacteriaceae	g__Corynebacterium	s__Corynebacterium efficiens
HPI5_53536_1	3003291	peptide antibiotic	peptide antibiotic	antibiotic target alteration	antibiotic target alteration	Saur_rpoC_DAP	k__Bacteria	p__Actinomycetota	c__Actinomycetes	o__Mycobacteriales	f__Corynebacteriaceae	g__Corynebacterium	s__Corynebacterium efficiens
HPI6_20252_1	3003291	peptide antibiotic	peptide antibiotic	antibiotic target alteration	antibiotic target alteration	Saur_rpoC_DAP	k__Bacteria	p__Actinomycetota	c__Actinomycetes	o__Mycobacteriales	f__Corynebacteriaceae	g__Corynebacterium	s__Corynebacterium efficiens
HPI7_12348_6	3004681	glycopeptide antibiotic	glycopeptide antibiotic	antibiotic target alteration	antibiotic target alteration	Cdif_rpoC_VAN	k__Bacteria	p__Actinomycetota	c__Actinomycetes	o__Mycobacteriales	f__Gordoniaceae	g__Gordonia	s__Gordonia pseudamarae
HPI7_26654_1	3004681	glycopeptide antibiotic	glycopeptide antibiotic	antibiotic target alteration	antibiotic target alteration	Cdif_rpoC_VAN	k__Bacteria	p__Actinomycetota	c__Actinomycetes	o__Mycobacteriales	f__Gordoniaceae	g__Gordonia	s__Gordonia pseudamarae
HPI7_2781_1	3004681	glycopeptide antibiotic	glycopeptide antibiotic	antibiotic target alteration	antibiotic target alteration	Cdif_rpoC_VAN	k__Bacteria	p__Actinomycetota	c__Actinomycetes	o__Mycobacteriales	f__Gordoniaceae	g__Gordonia	s__Gordonia pseudamarae
HPI7_29501_1	3004681	glycopeptide antibiotic	glycopeptide antibiotic	antibiotic target alteration	antibiotic target alteration	Cdif_rpoC_VAN	k__Bacteria	p__Actinomycetota	c__Actinomycetes	o__Mycobacteriales	f__Gordoniaceae	g__Gordonia	s__Gordonia pseudamarae
HPI7_3166_1	3004681	glycopeptide antibiotic	glycopeptide antibiotic	antibiotic target alteration	antibiotic target alteration	Cdif_rpoC_VAN	k__Bacteria	p__Actinomycetota	c__Actinomycetes	o__Mycobacteriales	f__Gordoniaceae	g__Gordonia	s__Gordonia pseudamarae
HPI7_35406_1	3004681	glycopeptide antibiotic	glycopeptide antibiotic	antibiotic target alteration	antibiotic target alteration	Cdif_rpoC_VAN	k__Bacteria	p__Actinomycetota	c__Actinomycetes	o__Mycobacteriales	f__Gordoniaceae	g__Gordonia	s__Gordonia pseudamarae
HPI7_53788_2	3003291	peptide antibiotic	peptide antibiotic	antibiotic target alteration	antibiotic target alteration	Saur_rpoC_DAP	k__Bacteria	p__Actinomycetota	c__Actinomycetes	o__Mycobacteriales	f__Corynebacteriaceae	g__Corynebacterium	s__Corynebacterium efficiens
HPI7_62899_2	3004681	glycopeptide antibiotic	glycopeptide antibiotic	antibiotic target alteration	antibiotic target alteration	Cdif_rpoC_VAN	k__Bacteria	p__Actinomycetota	c__Actinomycetes	o__Mycobacteriales	f__Gordoniaceae	g__Gordonia	s__Gordonia pseudamarae
HPI7_63346_2	3004681	glycopeptide antibiotic	glycopeptide antibiotic	antibiotic target alteration	antibiotic target alteration	Cdif_rpoC_VAN	k__Bacteria	p__Actinomycetota	c__Actinomycetes	o__Mycobacteriales	f__Gordoniaceae	g__Gordonia	s__Gordonia pseudamarae
HPI7_67571_1	3003291	peptide antibiotic	peptide antibiotic	antibiotic target alteration	antibiotic target alteration	Saur_rpoC_DAP	k__Bacteria	p__Actinomycetota	c__Actinomycetes	o__Mycobacteriales	f__Corynebacteriaceae	g__Corynebacterium	s__Corynebacterium efficiens
HPI7_68546_2	3003291	peptide antibiotic	peptide antibiotic	antibiotic target alteration	antibiotic target alteration	Saur_rpoC_DAP	k__Bacteria	p__Actinomycetota	c__Actinomycetes	o__Mycobacteriales	f__Corynebacteriaceae	g__Corynebacterium	s__Corynebacterium efficiens
HPI7_69322_1	3004681	glycopeptide antibiotic	glycopeptide antibiotic	antibiotic target alteration	antibiotic target alteration	Cdif_rpoC_VAN	k__Bacteria	p__Actinomycetota	c__Actinomycetes	o__Mycobacteriales	f__Gordoniaceae	g__Gordonia	s__Gordonia pseudamarae
HPI7_824_1	3004681	glycopeptide antibiotic	glycopeptide antibiotic	antibiotic target alteration	antibiotic target alteration	Cdif_rpoC_VAN	k__Bacteria	p__Actinomycetota	c__Actinomycetes	o__Mycobacteriales	f__Gordoniaceae	g__Gordonia	s__Gordonia pseudamarae
HPI7_84118_2	3004681	glycopeptide antibiotic	glycopeptide antibiotic	antibiotic target alteration	antibiotic target alteration	Cdif_rpoC_VAN	k__Bacteria	p__Actinomycetota	c__Actinomycetes	o__Mycobacteriales	f__Gordoniaceae	g__Gordonia	s__Gordonia pseudamarae
HPI8_10019_2	3003291	peptide antibiotic	peptide antibiotic	antibiotic target alteration	antibiotic target alteration	Saur_rpoC_DAP	k__Bacteria	p__Actinomycetota	c__Actinomycetes	o__Mycobacteriales	f__Corynebacteriaceae	g__Corynebacterium	s__Corynebacterium efficiens
HPI8_13816_1	3003291	peptide antibiotic	peptide antibiotic	antibiotic target alteration	antibiotic target alteration	Saur_rpoC_DAP	k__Bacteria	p__Actinomycetota	c__Actinomycetes	o__Mycobacteriales	f__Corynebacteriaceae	g__Corynebacterium	s__Corynebacterium efficiens
HPI8_17671_1	3003291	peptide antibiotic	peptide antibiotic	antibiotic target alteration	antibiotic target alteration	Saur_rpoC_DAP	k__Bacteria	p__Actinomycetota	c__Actinomycetes	o__Mycobacteriales	f__Corynebacteriaceae	g__Corynebacterium	s__Corynebacterium efficiens
HPI8_21668_2	3004681	glycopeptide antibiotic	glycopeptide antibiotic	antibiotic target alteration	antibiotic target alteration	Cdif_rpoC_VAN	k__Bacteria	p__Actinomycetota	c__Actinomycetes	o__Mycobacteriales	f__Gordoniaceae	g__Gordonia	s__Gordonia pseudamarae
HPI8_4530_2	3003291	peptide antibiotic	peptide antibiotic	antibiotic target alteration	antibiotic target alteration	Saur_rpoC_DAP	k__Bacteria	p__Actinomycetota	c__Actinomycetes	o__Mycobacteriales	f__Corynebacteriaceae	g__Corynebacterium	s__Corynebacterium efficiens
HPI8_5487_4	3003314	aminocoumarin antibiotic	aminocoumarin antibiotic	antibiotic target alteration	antibiotic target alteration	Saur_parE_AMU	k__Bacteria	p__Actinomycetota	c__Actinomycetes	o__Mycobacteriales	f__Mycobacteriaceae	g__Mycolicibacter	s__Mycolicibacter sp. MYC101
HPII1_6334_1	3003314	aminocoumarin antibiotic	aminocoumarin antibiotic	antibiotic target alteration	antibiotic target alteration	Saur_parE_AMU	k__Bacteria	p__Actinomycetota	c__Actinomycetes	o__Mycobacteriales	f__Mycobacteriaceae	g__Mycolicibacter	s__Mycolicibacter sp. MYC101
HPII3_14216_2	3004681	glycopeptide antibiotic	glycopeptide antibiotic	antibiotic target alteration	antibiotic target alteration	Cdif_rpoC_VAN	k__Bacteria	p__Actinomycetota	c__Actinomycetes	o__Mycobacteriales	f__Gordoniaceae	g__Gordonia	s__Gordonia pseudamarae
HPII3_14301_1	3002703	phenicol antibiotic	phenicol antibiotic	antibiotic efflux	antibiotic efflux	cmx	k__Bacteria	p__Actinomycetota	c__Actinomycetes	o__Mycobacteriales	f__Corynebacteriaceae	g__Corynebacterium	s__Corynebacterium diphtheriae
HPII3_17661_1	3004681	glycopeptide antibiotic	glycopeptide antibiotic	antibiotic target alteration	antibiotic target alteration	Cdif_rpoC_VAN	k__Bacteria	p__Actinomycetota	c__Actinomycetes	o__Mycobacteriales	f__Gordoniaceae	g__Gordonia	s__Gordonia pseudamarae
HPII3_23351_1	3004681	glycopeptide antibiotic	glycopeptide antibiotic	antibiotic target alteration	antibiotic target alteration	Cdif_rpoC_VAN	k__Bacteria	p__Actinomycetota	c__Actinomycetes	o__Mycobacteriales	f__Gordoniaceae	g__Gordonia	s__Gordonia pseudamarae
HPII4_1493_2	3004681	glycopeptide antibiotic	glycopeptide antibiotic	antibiotic target alteration	antibiotic target alteration	Cdif_rpoC_VAN	k__Bacteria	p__Actinomycetota	c__Actinomycetes	o__Mycobacteriales	f__Gordoniaceae	g__Gordonia	s__Gordonia pseudamarae
HPII4_2772_1	3003291	peptide antibiotic	peptide antibiotic	antibiotic target alteration	antibiotic target alteration	Saur_rpoC_DAP	k__Bacteria	p__Actinomycetota	c__Actinomycetes	o__Mycobacteriales	f__Corynebacteriaceae	g__Corynebacterium	s__Corynebacterium efficiens
HPII6_2934_2	3003291	peptide antibiotic	peptide antibiotic	antibiotic target alteration	antibiotic target alteration	Saur_rpoC_DAP	k__Bacteria	p__Actinomycetota	c__Actinomycetes	o__Mycobacteriales	f__Corynebacteriaceae	g__Corynebacterium	s__Corynebacterium efficiens
HPII7_5236_2	3004681	glycopeptide antibiotic	glycopeptide antibiotic	antibiotic target alteration	antibiotic target alteration	Cdif_rpoC_VAN	k__Bacteria	p__Actinomycetota	c__Actinomycetes	o__Mycobacteriales	f__Gordoniaceae	g__Gordonia	s__Gordonia pseudamarae
HPII7_6699_4	3002703	phenicol antibiotic	phenicol antibiotic	antibiotic efflux	antibiotic efflux	cmx	k__Bacteria	p__Actinomycetota	c__Actinomycetes	o__Mycobacteriales	f__Corynebacteriaceae	g__Corynebacterium	s__Corynebacterium diphtheriae
HPII7_7354_1	3003291	peptide antibiotic	peptide antibiotic	antibiotic target alteration	antibiotic target alteration	Saur_rpoC_DAP	k__Bacteria	p__Actinomycetota	c__Actinomycetes	o__Mycobacteriales	f__Corynebacteriaceae	g__Corynebacterium	s__Corynebacterium efficiens
HPIII1_10114_5	3004681	glycopeptide antibiotic	glycopeptide antibiotic	antibiotic target alteration	antibiotic target alteration	Cdif_rpoC_VAN	k__Bacteria	p__Actinomycetota	c__Actinomycetes	o__Mycobacteriales	f__Gordoniaceae	g__Gordonia	s__Gordonia pseudamarae
HPIII1_2920_1	3004681	glycopeptide antibiotic	glycopeptide antibiotic	antibiotic target alteration	antibiotic target alteration	Cdif_rpoC_VAN	k__Bacteria	p__Actinomycetota	c__Actinomycetes	o__Mycobacteriales	f__Gordoniaceae	g__Gordonia	s__Gordonia pseudamarae
HPIII1_59482_1	3004681	glycopeptide antibiotic	glycopeptide antibiotic	antibiotic target alteration	antibiotic target alteration	Cdif_rpoC_VAN	k__Bacteria	p__Actinomycetota	c__Actinomycetes	o__Mycobacteriales	f__Gordoniaceae	g__Gordonia	s__Gordonia pseudamarae
HPIII2_13825_7	3004681	glycopeptide antibiotic	glycopeptide antibiotic	antibiotic target alteration	antibiotic target alteration	Cdif_rpoC_VAN	k__Bacteria	p__Actinomycetota	c__Actinomycetes	o__Mycobacteriales	f__Gordoniaceae	g__Gordonia	s__Gordonia pseudamarae
HPIII2_14570_2	3003291	peptide antibiotic	peptide antibiotic	antibiotic target alteration	antibiotic target alteration	Saur_rpoC_DAP	k__Bacteria	p__Actinomycetota	c__Actinomycetes	o__Mycobacteriales	f__Corynebacteriaceae	g__Corynebacterium	s__Corynebacterium efficiens
HPIII2_7375_1	3003291	peptide antibiotic	peptide antibiotic	antibiotic target alteration	antibiotic target alteration	Saur_rpoC_DAP	k__Bacteria	p__Actinomycetota	c__Actinomycetes	o__Mycobacteriales	f__Corynebacteriaceae	g__Corynebacterium	s__Corynebacterium efficiens
HPIII2_9853_1	3003291	peptide antibiotic	peptide antibiotic	antibiotic target alteration	antibiotic target alteration	Saur_rpoC_DAP	k__Bacteria	p__Actinomycetota	c__Actinomycetes	o__Mycobacteriales	f__Corynebacteriaceae	g__Corynebacterium	s__Corynebacterium efficiens
HPIII4_10523_1	3004681	glycopeptide antibiotic	glycopeptide antibiotic	antibiotic target alteration	antibiotic target alteration	Cdif_rpoC_VAN	k__Bacteria	p__Actinomycetota	c__Actinomycetes	o__Mycobacteriales	f__Gordoniaceae	g__Gordonia	s__Gordonia pseudamarae
HPIII4_14597_1	3004681	glycopeptide antibiotic	glycopeptide antibiotic	antibiotic target alteration	antibiotic target alteration	Cdif_rpoC_VAN	k__Bacteria	p__Actinomycetota	c__Actinomycetes	o__Mycobacteriales	f__Gordoniaceae	g__Gordonia	s__Gordonia pseudamarae
HPIII4_15449_3	3003291	peptide antibiotic	peptide antibiotic	antibiotic target alteration	antibiotic target alteration	Saur_rpoC_DAP	k__Bacteria	p__Actinomycetota	c__Actinomycetes	o__Mycobacteriales	f__Corynebacteriaceae	g__Corynebacterium	s__Corynebacterium efficiens
HPIII4_1645_5	3002703	phenicol antibiotic	phenicol antibiotic	antibiotic efflux	antibiotic efflux	cmx	k__Bacteria	p__Actinomycetota	c__Actinomycetes	o__Mycobacteriales	f__Corynebacteriaceae	g__Corynebacterium	s__Corynebacterium diphtheriae
HPIII4_16903_1	3003284	peptide antibiotic;rifamycin antibiotic	multidrug	antibiotic target alteration;antibiotic target replacement	multiple resistance mechanisms	Mlep_rpoB_RIF	k__Bacteria	p__Actinomycetota	c__Actinomycetes	o__Mycobacteriales	f__Corynebacteriaceae	g__Corynebacterium	s__Corynebacterium freneyi
HPIII4_26458_1	3003291	peptide antibiotic	peptide antibiotic	antibiotic target alteration	antibiotic target alteration	Saur_rpoC_DAP	k__Bacteria	p__Actinomycetota	c__Actinomycetes	o__Mycobacteriales	f__Corynebacteriaceae	g__Corynebacterium	s__Corynebacterium efficiens
HPIII4_3494_3	3003291	peptide antibiotic	peptide antibiotic	antibiotic target alteration	antibiotic target alteration	Saur_rpoC_DAP	k__Bacteria	p__Actinomycetota	c__Actinomycetes	o__Mycobacteriales	f__Corynebacteriaceae	g__Corynebacterium	s__Corynebacterium efficiens
HPIII4_4953_4	3004681	glycopeptide antibiotic	glycopeptide antibiotic	antibiotic target alteration	antibiotic target alteration	Cdif_rpoC_VAN	k__Bacteria	p__Actinomycetota	c__Actinomycetes	o__Mycobacteriales	f__Gordoniaceae	g__Gordonia	s__Gordonia pseudamarae
HPIII5_10315_2	3003291	peptide antibiotic	peptide antibiotic	antibiotic target alteration	antibiotic target alteration	Saur_rpoC_DAP	k__Bacteria	p__Actinomycetota	c__Actinomycetes	o__Mycobacteriales	f__Corynebacteriaceae	g__Corynebacterium	s__Corynebacterium efficiens
HPIII5_19667_2	3004681	glycopeptide antibiotic	glycopeptide antibiotic	antibiotic target alteration	antibiotic target alteration	Cdif_rpoC_VAN	k__Bacteria	p__Actinomycetota	c__Actinomycetes	o__Mycobacteriales	f__Gordoniaceae	g__Gordonia	s__Gordonia pseudamarae
HPIII5_39725_4	3004681	glycopeptide antibiotic	glycopeptide antibiotic	antibiotic target alteration	antibiotic target alteration	Cdif_rpoC_VAN	k__Bacteria	p__Actinomycetota	c__Actinomycetes	o__Mycobacteriales	f__Gordoniaceae	g__Gordonia	s__Gordonia pseudamarae
HPIII5_43494_1	3003291	peptide antibiotic	peptide antibiotic	antibiotic target alteration	antibiotic target alteration	Saur_rpoC_DAP	k__Bacteria	p__Actinomycetota	c__Actinomycetes	o__Mycobacteriales	f__Corynebacteriaceae	g__Corynebacterium	s__Corynebacterium efficiens
HPIII5_44456_2	3004681	glycopeptide antibiotic	glycopeptide antibiotic	antibiotic target alteration	antibiotic target alteration	Cdif_rpoC_VAN	k__Bacteria	p__Actinomycetota	c__Actinomycetes	o__Mycobacteriales	f__Gordoniaceae	g__Gordonia	s__Gordonia pseudamarae
HPIII5_52609_3	3004681	glycopeptide antibiotic	glycopeptide antibiotic	antibiotic target alteration	antibiotic target alteration	Cdif_rpoC_VAN	k__Bacteria	p__Actinomycetota	c__Actinomycetes	o__Mycobacteriales	f__Gordoniaceae	g__Gordonia	s__Gordonia pseudamarae
HPIII5_55603_1	3003314	aminocoumarin antibiotic	aminocoumarin antibiotic	antibiotic target alteration	antibiotic target alteration	Saur_parE_AMU	k__Bacteria	p__Actinomycetota	c__Actinomycetes	o__Mycobacteriales	f__Mycobacteriaceae	g__Mycolicibacter	s__Mycolicibacter sp. MYC101
HPIII5_66532_2	3004681	glycopeptide antibiotic	glycopeptide antibiotic	antibiotic target alteration	antibiotic target alteration	Cdif_rpoC_VAN	k__Bacteria	p__Actinomycetota	c__Actinomycetes	o__Mycobacteriales	f__Gordoniaceae	g__Gordonia	s__Gordonia pseudamarae
HPIII6_10043_2	3004681	glycopeptide antibiotic	glycopeptide antibiotic	antibiotic target alteration	antibiotic target alteration	Cdif_rpoC_VAN	k__Bacteria	p__Actinomycetota	c__Actinomycetes	o__Mycobacteriales	f__Gordoniaceae	g__Gordonia	s__Gordonia pseudamarae
HPIII7_16679_2	3004681	glycopeptide antibiotic	glycopeptide antibiotic	antibiotic target alteration	antibiotic target alteration	Cdif_rpoC_VAN	k__Bacteria	p__Actinomycetota	c__Actinomycetes	o__Mycobacteriales	f__Gordoniaceae	g__Gordonia	s__Gordonia pseudamarae
HPIII8_15835_2	3004681	glycopeptide antibiotic	glycopeptide antibiotic	antibiotic target alteration	antibiotic target alteration	Cdif_rpoC_VAN	k__Bacteria	p__Actinomycetota	c__Actinomycetes	o__Mycobacteriales	f__Gordoniaceae	g__Gordonia	s__Gordonia pseudamarae
HPIII8_23584_1	3004681	glycopeptide antibiotic	glycopeptide antibiotic	antibiotic target alteration	antibiotic target alteration	Cdif_rpoC_VAN	k__Bacteria	p__Actinomycetota	c__Actinomycetes	o__Mycobacteriales	f__Gordoniaceae	g__Gordonia	s__Gordonia pseudamarae
HE8_4976_3	3000230	aminoglycoside antibiotic	aminoglycoside antibiotic	antibiotic inactivation	antibiotic inactivation	ANT(2'')-Ia	k__Bacteria	p__Pseudomonadota	c__Gammaproteobacteria	o__Moraxellales	f__Moraxellaceae	g__Acinetobacter	s__Acinetobacter baumannii
HPI3_20651_2	3004650	tetracycline antibiotic	tetracycline antibiotic	antibiotic efflux	antibiotic efflux	tet(U)	k__Bacteria	p__Pseudomonadota	c__Gammaproteobacteria	o__Moraxellales	f__Moraxellaceae	g__Acinetobacter	s__Acinetobacter seifertii
HPIII6_4560_2	3000230	aminoglycoside antibiotic	aminoglycoside antibiotic	antibiotic inactivation	antibiotic inactivation	ANT(2'')-Ia	k__Bacteria	p__Pseudomonadota	c__Gammaproteobacteria	o__Moraxellales	f__Moraxellaceae	g__Acinetobacter	s__Acinetobacter baumannii
HE2_34494_3	3004562	aminocoumarin antibiotic;fluoroquinolone antibiotic	multidrug	antibiotic target alteration	antibiotic target alteration	Cdif_gyrB_FLO	k__Bacteria	p__Actinomycetota	c__Actinomycetes	o__Micrococcales	f__Microbacteriaceae	g__Curtobacterium	s__Curtobacterium flaccumfaciens
HE2_51105_4	3004562	aminocoumarin antibiotic;fluoroquinolone antibiotic	multidrug	antibiotic target alteration	antibiotic target alteration	Cdif_gyrB_FLO	k__Bacteria	p__Actinomycetota	c__Actinomycetes	o__Micrococcales	f__Microbacteriaceae	g__Curtobacterium	s__Curtobacterium flaccumfaciens
HE4_41111_1	3003301	aminocoumarin antibiotic	aminocoumarin antibiotic	antibiotic target alteration	antibiotic target alteration	Saur_gyrB_AMU	k__Bacteria	p__Actinomycetota	c__Actinomycetes	o__Micrococcales	f__Micrococcaceae	g__Rothia	s__Rothia kristinae
HE5_21268_4	3003301	aminocoumarin antibiotic	aminocoumarin antibiotic	antibiotic target alteration	antibiotic target alteration	Saur_gyrB_AMU	k__Bacteria	p__Actinomycetota	c__Actinomycetes	o__Micrococcales	f__Micrococcaceae	g__Rothia	s__Rothia kristinae
HE5_21655_1	3003301	aminocoumarin antibiotic	aminocoumarin antibiotic	antibiotic target alteration	antibiotic target alteration	Saur_gyrB_AMU	k__Bacteria	p__Actinomycetota	c__Actinomycetes	o__Micrococcales	f__Micrococcaceae	g__Rothia	s__Rothia kristinae
HE6_16769_4	3003301	aminocoumarin antibiotic	aminocoumarin antibiotic	antibiotic target alteration	antibiotic target alteration	Saur_gyrB_AMU	k__Bacteria	p__Actinomycetota	c__Actinomycetes	o__Micrococcales	f__Micrococcaceae	g__Rothia	s__Rothia kristinae
HE7_8258_1	3004562	aminocoumarin antibiotic;fluoroquinolone antibiotic	multidrug	antibiotic target alteration	antibiotic target alteration	Cdif_gyrB_FLO	k__Bacteria	p__Actinomycetota	c__Actinomycetes	o__Micrococcales	f__Microbacteriaceae	g__Curtobacterium	s__Curtobacterium flaccumfaciens
HE7_8537_1	3004562	aminocoumarin antibiotic;fluoroquinolone antibiotic	multidrug	antibiotic target alteration	antibiotic target alteration	Cdif_gyrB_FLO	k__Bacteria	p__Actinomycetota	c__Actinomycetes	o__Micrococcales	f__Microbacteriaceae	g__Curtobacterium	s__Curtobacterium flaccumfaciens
HL1_44132_4	3004562	aminocoumarin antibiotic;fluoroquinolone antibiotic	multidrug	antibiotic target alteration	antibiotic target alteration	Cdif_gyrB_FLO	k__Bacteria	p__Actinomycetota	c__Actinomycetes	o__Micrococcales	f__Microbacteriaceae	g__Curtobacterium	s__Curtobacterium flaccumfaciens
HL3_25308_4	3004562	aminocoumarin antibiotic;fluoroquinolone antibiotic	multidrug	antibiotic target alteration	antibiotic target alteration	Cdif_gyrB_FLO	k__Bacteria	p__Actinomycetota	c__Actinomycetes	o__Micrococcales	f__Microbacteriaceae	g__Curtobacterium	s__Curtobacterium flaccumfaciens
HL4_29819_4	3004562	aminocoumarin antibiotic;fluoroquinolone antibiotic	multidrug	antibiotic target alteration	antibiotic target alteration	Cdif_gyrB_FLO	k__Bacteria	p__Actinomycetota	c__Actinomycetes	o__Micrococcales	f__Microbacteriaceae	g__Curtobacterium	s__Curtobacterium flaccumfaciens
HL5_67731_5	3004562	aminocoumarin antibiotic;fluoroquinolone antibiotic	multidrug	antibiotic target alteration	antibiotic target alteration	Cdif_gyrB_FLO	k__Bacteria	p__Actinomycetota	c__Actinomycetes	o__Micrococcales	f__Microbacteriaceae	g__Curtobacterium	s__Curtobacterium flaccumfaciens
HL6_13440_1	3004721	pyrazine antibiotic	pyrazine antibiotic	antibiotic target alteration	antibiotic target alteration	Mtub_rpsA_PZA	k__Bacteria	p__Actinomycetota	c__Actinomycetes	o__Micrococcales	f__Brevibacteriaceae	g__Brevibacterium	s__Brevibacterium luteolum
HL6_24931_4	3003459	aminocoumarin antibiotic;fluoroquinolone antibiotic	multidrug	antibiotic target alteration	antibiotic target alteration	Mtub_gyrB_FLO	k__Bacteria	p__Actinomycetota	c__Actinomycetes	o__Micrococcales	f__Cellulomonadaceae	g__Cellulomonas	s__Cellulomonas flavigena
HL6_26877_3	3004721	pyrazine antibiotic	pyrazine antibiotic	antibiotic target alteration	antibiotic target alteration	Mtub_rpsA_PZA	k__Bacteria	p__Actinomycetota	c__Actinomycetes	o__Micrococcales	f__Brevibacteriaceae	g__Brevibacterium	s__Brevibacterium luteolum
HL6_28258_7	3004721	pyrazine antibiotic	pyrazine antibiotic	antibiotic target alteration	antibiotic target alteration	Mtub_rpsA_PZA	k__Bacteria	p__Actinomycetota	c__Actinomycetes	o__Micrococcales	f__Brevibacteriaceae	g__Brevibacterium	s__Brevibacterium luteolum
HL6_32073_2	3000501	peptide antibiotic;rifamycin antibiotic	multidrug	antibiotic target alteration;antibiotic target replacement	multiple resistance mechanisms	rpoB2	k__Bacteria	p__Actinomycetota	c__Actinomycetes	o__Micrococcales	f__Microbacteriaceae	g__Leucobacter	s__Leucobacter sp. Psy1
HL6_5454_6	3004721	pyrazine antibiotic	pyrazine antibiotic	antibiotic target alteration	antibiotic target alteration	Mtub_rpsA_PZA	k__Bacteria	p__Actinomycetota	c__Actinomycetes	o__Micrococcales	f__Brevibacteriaceae	g__Brevibacterium	s__Brevibacterium luteolum
HL6_9368_8	3004721	pyrazine antibiotic	pyrazine antibiotic	antibiotic target alteration	antibiotic target alteration	Mtub_rpsA_PZA	k__Bacteria	p__Actinomycetota	c__Actinomycetes	o__Micrococcales	f__Brevibacteriaceae	g__Brevibacterium	s__Brevibacterium luteolum
HL7_1946_1	3004721	pyrazine antibiotic	pyrazine antibiotic	antibiotic target alteration	antibiotic target alteration	Mtub_rpsA_PZA	k__Bacteria	p__Actinomycetota	c__Actinomycetes	o__Micrococcales	f__Brevibacteriaceae	g__Brevibacterium	s__Brevibacterium luteolum
HL7_4401_8	3004721	pyrazine antibiotic	pyrazine antibiotic	antibiotic target alteration	antibiotic target alteration	Mtub_rpsA_PZA	k__Bacteria	p__Actinomycetota	c__Actinomycetes	o__Micrococcales	f__Brevibacteriaceae	g__Brevibacterium	s__Brevibacterium luteolum
HL7_6744_1	3003459	aminocoumarin antibiotic;fluoroquinolone antibiotic	multidrug	antibiotic target alteration	antibiotic target alteration	Mtub_gyrB_FLO	k__Bacteria	p__Actinomycetota	c__Actinomycetes	o__Micrococcales	f__Cellulomonadaceae	g__Cellulomonas	s__Cellulomonas flavigena
HL8_24286_1	3004562	aminocoumarin antibiotic;fluoroquinolone antibiotic	multidrug	antibiotic target alteration	antibiotic target alteration	Cdif_gyrB_FLO	k__Bacteria	p__Actinomycetota	c__Actinomycetes	o__Micrococcales	f__Microbacteriaceae	g__Curtobacterium	s__Curtobacterium flaccumfaciens
HL8_53054_1	3004562	aminocoumarin antibiotic;fluoroquinolone antibiotic	multidrug	antibiotic target alteration	antibiotic target alteration	Cdif_gyrB_FLO	k__Bacteria	p__Actinomycetota	c__Actinomycetes	o__Micrococcales	f__Microbacteriaceae	g__Curtobacterium	s__Curtobacterium flaccumfaciens
HL8_7802_5	3003301	aminocoumarin antibiotic	aminocoumarin antibiotic	antibiotic target alteration	antibiotic target alteration	Saur_gyrB_AMU	k__Bacteria	p__Actinomycetota	c__Actinomycetes	o__Micrococcales	f__Micrococcaceae	g__Rothia	s__Rothia kristinae
HPI2_25830_1	3004562	aminocoumarin antibiotic;fluoroquinolone antibiotic	multidrug	antibiotic target alteration	antibiotic target alteration	Cdif_gyrB_FLO	k__Bacteria	p__Actinomycetota	c__Actinomycetes	o__Micrococcales	f__Microbacteriaceae	g__Curtobacterium	s__Curtobacterium flaccumfaciens
HPI2_46655_1	3004562	aminocoumarin antibiotic;fluoroquinolone antibiotic	multidrug	antibiotic target alteration	antibiotic target alteration	Cdif_gyrB_FLO	k__Bacteria	p__Actinomycetota	c__Actinomycetes	o__Micrococcales	f__Microbacteriaceae	g__Curtobacterium	s__Curtobacterium flaccumfaciens
HPI2_4862_1	3004562	aminocoumarin antibiotic;fluoroquinolone antibiotic	multidrug	antibiotic target alteration	antibiotic target alteration	Cdif_gyrB_FLO	k__Bacteria	p__Actinomycetota	c__Actinomycetes	o__Micrococcales	f__Microbacteriaceae	g__Curtobacterium	s__Curtobacterium flaccumfaciens
HPI2_57105_1	3003301	aminocoumarin antibiotic	aminocoumarin antibiotic	antibiotic target alteration	antibiotic target alteration	Saur_gyrB_AMU	k__Bacteria	p__Actinomycetota	c__Actinomycetes	o__Micrococcales	f__Micrococcaceae	g__Rothia	s__Rothia kristinae
HPI2_60102_4	3003301	aminocoumarin antibiotic	aminocoumarin antibiotic	antibiotic target alteration	antibiotic target alteration	Saur_gyrB_AMU	k__Bacteria	p__Actinomycetota	c__Actinomycetes	o__Micrococcales	f__Micrococcaceae	g__Rothia	s__Rothia kristinae
HPI3_6415_1	3003459	aminocoumarin antibiotic;fluoroquinolone antibiotic	multidrug	antibiotic target alteration	antibiotic target alteration	Mtub_gyrB_FLO	k__Bacteria	p__Actinomycetota	c__Actinomycetes	o__Micrococcales	f__Cellulomonadaceae	g__Cellulomonas	s__Cellulomonas flavigena
HPI4_31964_1	3004562	aminocoumarin antibiotic;fluoroquinolone antibiotic	multidrug	antibiotic target alteration	antibiotic target alteration	Cdif_gyrB_FLO	k__Bacteria	p__Actinomycetota	c__Actinomycetes	o__Micrococcales	f__Microbacteriaceae	g__Curtobacterium	s__Curtobacterium flaccumfaciens
HPI4_44884_1	3004562	aminocoumarin antibiotic;fluoroquinolone antibiotic	multidrug	antibiotic target alteration	antibiotic target alteration	Cdif_gyrB_FLO	k__Bacteria	p__Actinomycetota	c__Actinomycetes	o__Micrococcales	f__Microbacteriaceae	g__Curtobacterium	s__Curtobacterium flaccumfaciens
HPI4_46179_5	3004562	aminocoumarin antibiotic;fluoroquinolone antibiotic	multidrug	antibiotic target alteration	antibiotic target alteration	Cdif_gyrB_FLO	k__Bacteria	p__Actinomycetota	c__Actinomycetes	o__Micrococcales	f__Microbacteriaceae	g__Curtobacterium	s__Curtobacterium flaccumfaciens
HPI8_15561_2	3004721	pyrazine antibiotic	pyrazine antibiotic	antibiotic target alteration	antibiotic target alteration	Mtub_rpsA_PZA	k__Bacteria	p__Actinomycetota	c__Actinomycetes	o__Micrococcales	f__Brevibacteriaceae	g__Brevibacterium	s__Brevibacterium luteolum
HPI8_17671_2	3000501	peptide antibiotic;rifamycin antibiotic	multidrug	antibiotic target alteration;antibiotic target replacement	multiple resistance mechanisms	rpoB2	k__Bacteria	p__Actinomycetota	c__Actinomycetes	o__Micrococcales	f__Microbacteriaceae	g__Leucobacter	s__Leucobacter sp. Psy1
HPI8_18024_3	3004721	pyrazine antibiotic	pyrazine antibiotic	antibiotic target alteration	antibiotic target alteration	Mtub_rpsA_PZA	k__Bacteria	p__Actinomycetota	c__Actinomycetes	o__Micrococcales	f__Brevibacteriaceae	g__Brevibacterium	s__Brevibacterium luteolum
HPI8_20294_3	3004721	pyrazine antibiotic	pyrazine antibiotic	antibiotic target alteration	antibiotic target alteration	Mtub_rpsA_PZA	k__Bacteria	p__Actinomycetota	c__Actinomycetes	o__Micrococcales	f__Brevibacteriaceae	g__Brevibacterium	s__Brevibacterium luteolum
HPI8_22479_3	3003459	aminocoumarin antibiotic;fluoroquinolone antibiotic	multidrug	antibiotic target alteration	antibiotic target alteration	Mtub_gyrB_FLO	k__Bacteria	p__Actinomycetota	c__Actinomycetes	o__Micrococcales	f__Cellulomonadaceae	g__Cellulomonas	s__Cellulomonas flavigena
HPI8_3708_20	3002930	glycopeptide antibiotic	glycopeptide antibiotic	antibiotic target alteration	antibiotic target alteration	vanR_in_vanO_cl	k__Bacteria	p__Actinomycetota	c__Actinomycetes	o__Micrococcales	f__Micrococcaceae	g__Arthrobacter	s__Arthrobacter koreensis
HPII1_6177_1	3003301	aminocoumarin antibiotic	aminocoumarin antibiotic	antibiotic target alteration	antibiotic target alteration	Saur_gyrB_AMU	k__Bacteria	p__Actinomycetota	c__Actinomycetes	o__Micrococcales	f__Micrococcaceae	g__Rothia	s__Rothia kristinae
HPII7_6303_2	3000478	tetracycline antibiotic	tetracycline antibiotic	antibiotic efflux	antibiotic efflux	tet(33)	k__Bacteria	p__Actinomycetota	c__Actinomycetes	o__Micrococcales	f__Micrococcaceae	g__Paenarthrobacter	s__Paenarthrobacter ureafaciens
HPIII1_60769_6	3004562	aminocoumarin antibiotic;fluoroquinolone antibiotic	multidrug	antibiotic target alteration	antibiotic target alteration	Cdif_gyrB_FLO	k__Bacteria	p__Actinomycetota	c__Actinomycetes	o__Micrococcales	f__Microbacteriaceae	g__Curtobacterium	s__Curtobacterium flaccumfaciens
HPIII2_19133_5	3003301	aminocoumarin antibiotic	aminocoumarin antibiotic	antibiotic target alteration	antibiotic target alteration	Saur_gyrB_AMU	k__Bacteria	p__Actinomycetota	c__Actinomycetes	o__Micrococcales	f__Micrococcaceae	g__Rothia	s__Rothia kristinae
HPIII2_6948_1	3004721	pyrazine antibiotic	pyrazine antibiotic	antibiotic target alteration	antibiotic target alteration	Mtub_rpsA_PZA	k__Bacteria	p__Actinomycetota	c__Actinomycetes	o__Micrococcales	f__Brevibacteriaceae	g__Brevibacterium	s__Brevibacterium luteolum
HPIII2_9615_3	3004721	pyrazine antibiotic	pyrazine antibiotic	antibiotic target alteration	antibiotic target alteration	Mtub_rpsA_PZA	k__Bacteria	p__Actinomycetota	c__Actinomycetes	o__Micrococcales	f__Brevibacteriaceae	g__Brevibacterium	s__Brevibacterium luteolum
HPIII3_6096_5	3004721	pyrazine antibiotic	pyrazine antibiotic	antibiotic target alteration	antibiotic target alteration	Mtub_rpsA_PZA	k__Bacteria	p__Actinomycetota	c__Actinomycetes	o__Micrococcales	f__Brevibacteriaceae	g__Brevibacterium	s__Brevibacterium luteolum
HPIII4_27193_2	3002930	glycopeptide antibiotic	glycopeptide antibiotic	antibiotic target alteration	antibiotic target alteration	vanR_in_vanO_cl	k__Bacteria	p__Actinomycetota	c__Actinomycetes	o__Micrococcales	f__Micrococcaceae	g__Arthrobacter	s__Arthrobacter koreensis
HPIII6_7228_1	3002616	aminoglycoside antibiotic	aminoglycoside antibiotic	antibiotic inactivation	antibiotic inactivation	aadA16	k__Bacteria	p__Actinomycetota	c__Actinomycetes	o__Micrococcales	f__Micrococcaceae	g__Rothia	s__Rothia nasimurium
HPIII7_10890_5	3003301	aminocoumarin antibiotic	aminocoumarin antibiotic	antibiotic target alteration	antibiotic target alteration	Saur_gyrB_AMU	k__Bacteria	p__Actinomycetota	c__Actinomycetes	o__Micrococcales	f__Micrococcaceae	g__Rothia	s__Rothia kristinae
HPIII7_682_5	3004562	aminocoumarin antibiotic;fluoroquinolone antibiotic	multidrug	antibiotic target alteration	antibiotic target alteration	Cdif_gyrB_FLO	k__Bacteria	p__Actinomycetota	c__Actinomycetes	o__Micrococcales	f__Microbacteriaceae	g__Curtobacterium	s__Curtobacterium flaccumfaciens
HPIII8_30693_1	3003301	aminocoumarin antibiotic	aminocoumarin antibiotic	antibiotic target alteration	antibiotic target alteration	Saur_gyrB_AMU	k__Bacteria	p__Actinomycetota	c__Actinomycetes	o__Micrococcales	f__Micrococcaceae	g__Rothia	s__Rothia kristinae
HE1_2822_4	3002626	aminoglycoside antibiotic	aminoglycoside antibiotic	antibiotic inactivation	antibiotic inactivation	ANT(6)-Ia	k__Bacteria	p__Bacillota	c__Bacilli	o__Lactobacillales	f__Enterococcaceae	g__Enterococcus	s__Enterococcus faecalis
HE1_3499_1	3000347	lincosamide antibiotic;macrolide antibiotic;streptogramin A antibiotic;streptogramin B antibiotic;streptogramin antibiotic	multidrug	antibiotic target alteration	antibiotic target alteration	ErmA	k__Bacteria	p__Bacillota	c__Bacilli	o__Lactobacillales	f__Enterococcaceae	g__Enterococcus	s__Enterococcus faecalis
HE1_3499_2	3005099	lincosamide antibiotic;macrolide antibiotic;streptogramin antibiotic	multidrug	antibiotic target alteration	antibiotic target alteration	Spyo_ErmA_MLSb	k__Bacteria	p__Bacillota	c__Bacilli	o__Lactobacillales	f__Enterococcaceae	g__Enterococcus	s__Enterococcus faecalis
HE1_4442_4	3004658	phenicol antibiotic	phenicol antibiotic	antibiotic inactivation	antibiotic inactivation	catA8	k__Bacteria	p__Bacillota	c__Bacilli	o__Lactobacillales	f__Lactobacillaceae	g__Ligilactobacillus	s__Ligilactobacillus salivarius
HE1_6781_2	3007019	phenicol antibiotic	phenicol antibiotic	antibiotic efflux	antibiotic efflux	fexB	k__Bacteria	p__Bacillota	c__Bacilli	o__Lactobacillales	f__Enterococcaceae	g__Enterococcus	s__Enterococcus hirae
HE1_7892_1	3002832	pleuromutilin antibiotic;streptogramin A antibiotic;streptogramin antibiotic	multidrug	antibiotic target protection	antibiotic target protection	vgaD	k__Bacteria	p__Bacillota	c__Bacilli	o__Lactobacillales	f__Enterococcaceae	g__Enterococcus	s__Enterococcus faecium
HE1_7892_2	3002845	streptogramin A antibiotic;streptogramin antibiotic	multidrug	antibiotic inactivation	antibiotic inactivation	vatH	k__Bacteria	p__Bacillota	c__Bacilli	o__Lactobacillales	f__Enterococcaceae	g__Enterococcus	s__Enterococcus faecium
HE1_7892_4	3002832	pleuromutilin antibiotic;streptogramin A antibiotic;streptogramin antibiotic	multidrug	antibiotic target protection	antibiotic target protection	vgaD	k__Bacteria	p__Bacillota	c__Bacilli	o__Lactobacillales	f__Enterococcaceae	g__Enterococcus	s__Enterococcus faecium
HE1_7939_1	3000250	lincosamide antibiotic;macrolide antibiotic;streptogramin A antibiotic;streptogramin B antibiotic;streptogramin antibiotic	multidrug	antibiotic target alteration	antibiotic target alteration	ErmC	k__Bacteria	p__Bacillota	c__Bacilli	o__Lactobacillales	f__Lactobacillaceae	g__Ligilactobacillus	s__Ligilactobacillus salivarius
HE2_36079_15	3003357	elfamycin antibiotic	elfamycin antibiotic	antibiotic target alteration	antibiotic target alteration	Cdif_EFTu_ELF	k__Bacteria	p__Bacillota	c__Bacilli	o__Lactobacillales	f__Lactobacillaceae	g__Ligilactobacillus	s__Ligilactobacillus agilis
HE2_4007_1	3003357	elfamycin antibiotic	elfamycin antibiotic	antibiotic target alteration	antibiotic target alteration	Cdif_EFTu_ELF	k__Bacteria	p__Bacillota	c__Bacilli	o__Lactobacillales	f__Lactobacillaceae	g__Ligilactobacillus	s__Ligilactobacillus agilis
HE2_50020_1	3002628	aminoglycoside antibiotic	aminoglycoside antibiotic	antibiotic inactivation	antibiotic inactivation	aad(6)	k__Bacteria	p__Bacillota	c__Bacilli	o__Lactobacillales	f__Enterococcaceae	g__Enterococcus	s__Enterococcus faecalis
HE2_50531_2	3003357	elfamycin antibiotic	elfamycin antibiotic	antibiotic target alteration	antibiotic target alteration	Cdif_EFTu_ELF	k__Bacteria	p__Bacillota	c__Bacilli	o__Lactobacillales	f__Lactobacillaceae	g__Ligilactobacillus	s__Ligilactobacillus agilis
HE3_1198_6	3002704	phenicol antibiotic	phenicol antibiotic	antibiotic efflux	antibiotic efflux	fexA	k__Bacteria	p__Bacillota	c__Bacilli	o__Lactobacillales	f__Enterococcaceae	g__Enterococcus	s__Enterococcus faecalis
HE3_2229_1	3003311	fluoroquinolone antibiotic	fluoroquinolone antibiotic	antibiotic target alteration	antibiotic target alteration	Spne_parC_FLO	k__Bacteria	p__Bacillota	c__Bacilli	o__Lactobacillales	f__Enterococcaceae	g__Enterococcus	s__Enterococcus casseliflavus
HE3_2420_2	3002626	aminoglycoside antibiotic	aminoglycoside antibiotic	antibiotic inactivation	antibiotic inactivation	ANT(6)-Ia	k__Bacteria	p__Bacillota	c__Bacilli	o__Lactobacillales	f__Enterococcaceae	g__Enterococcus	s__Enterococcus faecalis
HE3_2433_3	3004442	tetracycline antibiotic	tetracycline antibiotic	antibiotic target protection	antibiotic target protection	tet(W/N/W)	k__Bacteria	p__Bacillota	c__Bacilli	o__Lactobacillales	f__Lactobacillaceae	g__Lactobacillus	s__Lactobacillus johnsonii
HE3_4099_1	3007124	tetracycline antibiotic	tetracycline antibiotic	antibiotic target protection	antibiotic target protection	tet(W/32/O)	k__Bacteria	p__Bacillota	c__Bacilli	o__Lactobacillales	f__Lactobacillaceae	g__Lactobacillus	s__Lactobacillus crispatus
HE3_4878_1	3000375	lincosamide antibiotic;macrolide antibiotic;streptogramin A antibiotic;streptogramin B antibiotic;streptogramin antibiotic	multidrug	antibiotic target alteration	antibiotic target alteration	ErmB	k__Bacteria	p__Bacillota	c__Bacilli	o__Lactobacillales	f__Enterococcaceae	g__Enterococcus	s__Enterococcus faecalis
HE3_5449_1	3003357	elfamycin antibiotic	elfamycin antibiotic	antibiotic target alteration	antibiotic target alteration	Cdif_EFTu_ELF	k__Bacteria	p__Bacillota	c__Bacilli	o__Lactobacillales	f__Lactobacillaceae	g__Ligilactobacillus	s__Ligilactobacillus agilis
HE3_6855_2	3002844	streptogramin A antibiotic;streptogramin antibiotic	multidrug	antibiotic inactivation	antibiotic inactivation	vatE	k__Bacteria	p__Bacillota	c__Bacilli	o__Lactobacillales	f__Enterococcaceae	g__Enterococcus	s__Enterococcus hirae
HE3_6903_2	3000180	tetracycline antibiotic	tetracycline antibiotic	antibiotic efflux	antibiotic efflux	tetA(P)	k__Bacteria	p__Bacillota	c__Bacilli	o__Lactobacillales	f__Carnobacteriaceae	g__Jeotgalibaca	s__Jeotgalibaca arthritidis
HE3_7133_7	3003296	fluoroquinolone antibiotic;nybomycin-like antibiotic	multidrug	antibiotic target alteration	antibiotic target alteration	Saur_gyrA_FLO	k__Bacteria	p__Bacillota	c__Bacilli	o__Lactobacillales	f__Lactobacillaceae	g__Lactobacillus	s__Lactobacillus amylolyticus
HE4_17892_1	3000250	lincosamide antibiotic;macrolide antibiotic;streptogramin A antibiotic;streptogramin B antibiotic;streptogramin antibiotic	multidrug	antibiotic target alteration	antibiotic target alteration	ErmC	k__Bacteria	p__Bacillota	c__Bacilli	o__Lactobacillales	f__Lactobacillaceae	g__Ligilactobacillus	s__Ligilactobacillus salivarius
HE4_20372_3	3007124	tetracycline antibiotic	tetracycline antibiotic	antibiotic target protection	antibiotic target protection	tet(W/32/O)	k__Bacteria	p__Bacillota	c__Bacilli	o__Lactobacillales	f__Lactobacillaceae	g__Lactobacillus	s__Lactobacillus crispatus
HE4_24917_1	3003357	elfamycin antibiotic	elfamycin antibiotic	antibiotic target alteration	antibiotic target alteration	Cdif_EFTu_ELF	k__Bacteria	p__Bacillota	c__Bacilli	o__Lactobacillales	f__Lactobacillaceae	g__Ligilactobacillus	s__Ligilactobacillus agilis
HE4_39053_1	3002836	lincosamide antibiotic	lincosamide antibiotic	antibiotic inactivation	antibiotic inactivation	lnuB	k__Bacteria	p__Bacillota	c__Bacilli	o__Lactobacillales	f__Enterococcaceae	g__Enterococcus	s__Enterococcus faecalis
HE4_40017_7	3003357	elfamycin antibiotic	elfamycin antibiotic	antibiotic target alteration	antibiotic target alteration	Cdif_EFTu_ELF	k__Bacteria	p__Bacillota	c__Bacilli	o__Lactobacillales	f__Lactobacillaceae	g__Ligilactobacillus	s__Ligilactobacillus agilis
HE4_43755_6	3003357	elfamycin antibiotic	elfamycin antibiotic	antibiotic target alteration	antibiotic target alteration	Cdif_EFTu_ELF	k__Bacteria	p__Bacillota	c__Bacilli	o__Lactobacillales	f__Lactobacillaceae	g__Ligilactobacillus	s__Ligilactobacillus agilis
HE4_45525_1	3003357	elfamycin antibiotic	elfamycin antibiotic	antibiotic target alteration	antibiotic target alteration	Cdif_EFTu_ELF	k__Bacteria	p__Bacillota	c__Bacilli	o__Lactobacillales	f__Lactobacillaceae	g__Ligilactobacillus	s__Ligilactobacillus agilis
HE4_4844_32	3000186	tetracycline antibiotic	tetracycline antibiotic	antibiotic target protection	antibiotic target protection	tet(M)	k__Bacteria	p__Bacillota	c__Bacilli	o__Lactobacillales	f__Enterococcaceae	g__Enterococcus	s__Enterococcus faecalis
HE4_7269_5	3003357	elfamycin antibiotic	elfamycin antibiotic	antibiotic target alteration	antibiotic target alteration	Cdif_EFTu_ELF	k__Bacteria	p__Bacillota	c__Bacilli	o__Lactobacillales	f__Lactobacillaceae	g__Ligilactobacillus	s__Ligilactobacillus agilis
HE4_7656_2	3000190	tetracycline antibiotic	tetracycline antibiotic	antibiotic target protection	antibiotic target protection	tet(O)	k__Bacteria	p__Bacillota	c__Bacilli	o__Lactobacillales	f__Streptococcaceae	g__Streptococcus	s__Streptococcus suis
HE4_8240_1	3000567	tetracycline antibiotic	tetracycline antibiotic	antibiotic efflux	antibiotic efflux	tet(40)	k__Bacteria	p__Bacillota	c__Bacilli	o__Lactobacillales	f__Streptococcaceae	g__Streptococcus	s__Streptococcus suis
HE5_11673_6	3000375	lincosamide antibiotic;macrolide antibiotic;streptogramin A antibiotic;streptogramin B antibiotic;streptogramin antibiotic	multidrug	antibiotic target alteration	antibiotic target alteration	ErmB	k__Bacteria	p__Bacillota	c__Bacilli	o__Lactobacillales	f__Enterococcaceae	g__Enterococcus	s__Enterococcus faecalis
HE5_11939_37	3000190	tetracycline antibiotic	tetracycline antibiotic	antibiotic target protection	antibiotic target protection	tet(O)	k__Bacteria	p__Bacillota	c__Bacilli	o__Lactobacillales	f__Streptococcaceae	g__Streptococcus	s__Streptococcus suis
HE5_11955_20	3002836	lincosamide antibiotic	lincosamide antibiotic	antibiotic inactivation	antibiotic inactivation	lnuB	k__Bacteria	p__Bacillota	c__Bacilli	o__Lactobacillales	f__Enterococcaceae	g__Enterococcus	s__Enterococcus faecalis
HE5_12779_53	3000186	tetracycline antibiotic	tetracycline antibiotic	antibiotic target protection	antibiotic target protection	tet(M)	k__Bacteria	p__Bacillota	c__Bacilli	o__Lactobacillales	f__Enterococcaceae	g__Enterococcus	s__Enterococcus faecalis
HE5_1293_6	3002628	aminoglycoside antibiotic	aminoglycoside antibiotic	antibiotic inactivation	antibiotic inactivation	aad(6)	k__Bacteria	p__Bacillota	c__Bacilli	o__Lactobacillales	f__Enterococcaceae	g__Enterococcus	s__Enterococcus faecalis
HE5_2366_1	3000375	lincosamide antibiotic;macrolide antibiotic;streptogramin A antibiotic;streptogramin B antibiotic;streptogramin antibiotic	multidrug	antibiotic target alteration	antibiotic target alteration	ErmB	k__Bacteria	p__Bacillota	c__Bacilli	o__Lactobacillales	f__Enterococcaceae	g__Enterococcus	s__Enterococcus faecalis
HE5_2366_5	3000375	lincosamide antibiotic;macrolide antibiotic;streptogramin A antibiotic;streptogramin B antibiotic;streptogramin antibiotic	multidrug	antibiotic target alteration	antibiotic target alteration	ErmB	k__Bacteria	p__Bacillota	c__Bacilli	o__Lactobacillales	f__Enterococcaceae	g__Enterococcus	s__Enterococcus faecalis
HE5_25914_2	3004470	oxazolidinone antibiotic;phenicol antibiotic;tetracycline antibiotic	multidrug	antibiotic target protection	antibiotic target protection	poxtA	k__Bacteria	p__Bacillota	c__Bacilli	o__Lactobacillales	f__Enterococcaceae	g__Enterococcus	s__Enterococcus hirae
HE6_14196_5	3000186	tetracycline antibiotic	tetracycline antibiotic	antibiotic target protection	antibiotic target protection	tet(M)	k__Bacteria	p__Bacillota	c__Bacilli	o__Lactobacillales	f__Enterococcaceae	g__Enterococcus	s__Enterococcus faecalis
HE6_27913_3	3003357	elfamycin antibiotic	elfamycin antibiotic	antibiotic target alteration	antibiotic target alteration	Cdif_EFTu_ELF	k__Bacteria	p__Bacillota	c__Bacilli	o__Lactobacillales	f__Lactobacillaceae	g__Ligilactobacillus	s__Ligilactobacillus agilis
HE6_34319_7	3003357	elfamycin antibiotic	elfamycin antibiotic	antibiotic target alteration	antibiotic target alteration	Cdif_EFTu_ELF	k__Bacteria	p__Bacillota	c__Bacilli	o__Lactobacillales	f__Lactobacillaceae	g__Ligilactobacillus	s__Ligilactobacillus agilis
HE6_6832_1	3007124	tetracycline antibiotic	tetracycline antibiotic	antibiotic target protection	antibiotic target protection	tet(W/32/O)	k__Bacteria	p__Bacillota	c__Bacilli	o__Lactobacillales	f__Lactobacillaceae	g__Lactobacillus	s__Lactobacillus crispatus
HE7_12842_32	3000567	tetracycline antibiotic	tetracycline antibiotic	antibiotic efflux	antibiotic efflux	tet(40)	k__Bacteria	p__Bacillota	c__Bacilli	o__Lactobacillales	f__Streptococcaceae	g__Streptococcus	s__Streptococcus suis
HE7_14280_6	3003792	peptide antibiotic	peptide antibiotic	antibiotic efflux;antibiotic target alteration	multiple resistance mechanisms	Efae_liaR_DAP	k__Bacteria	p__Bacillota	c__Bacilli	o__Lactobacillales	f__Enterococcaceae	g__Enterococcus	s__Enterococcus faecalis
HE7_14854_1	3003948	fluoroquinolone antibiotic;macrolide antibiotic;rifamycin antibiotic	multidrug	antibiotic efflux	antibiotic efflux	efrA	k__Bacteria	p__Bacillota	c__Bacilli	o__Lactobacillales	f__Enterococcaceae	g__Enterococcus	s__Enterococcus faecalis
HE7_15358_2	3007073	peptide antibiotic;rifamycin antibiotic	multidrug	antibiotic target alteration;antibiotic target replacement	multiple resistance mechanisms	Bsub_rpoB_RIF	k__Bacteria	p__Bacillota	c__Bacilli	o__Lactobacillales	f__Enterococcaceae	g__Enterococcus	s__Enterococcus cecorum
HE7_15949_1	3003357	elfamycin antibiotic	elfamycin antibiotic	antibiotic target alteration	antibiotic target alteration	Cdif_EFTu_ELF	k__Bacteria	p__Bacillota	c__Bacilli	o__Lactobacillales	f__Lactobacillaceae	g__Ligilactobacillus	s__Ligilactobacillus agilis
HE7_290_1	3000186	tetracycline antibiotic	tetracycline antibiotic	antibiotic target protection	antibiotic target protection	tet(M)	k__Bacteria	p__Bacillota	c__Bacilli	o__Lactobacillales	f__Enterococcaceae	g__Enterococcus	s__Enterococcus faecalis
HE7_5880_1	3000190	tetracycline antibiotic	tetracycline antibiotic	antibiotic target protection	antibiotic target protection	tet(O)	k__Bacteria	p__Bacillota	c__Bacilli	o__Lactobacillales	f__Streptococcaceae	g__Streptococcus	s__Streptococcus suis
HE7_5909_5	3000180	tetracycline antibiotic	tetracycline antibiotic	antibiotic efflux	antibiotic efflux	tetA(P)	k__Bacteria	p__Bacillota	c__Bacilli	o__Lactobacillales	f__Carnobacteriaceae	g__Jeotgalibaca	s__Jeotgalibaca arthritidis
HE7_6241_1	3003948	fluoroquinolone antibiotic;macrolide antibiotic;rifamycin antibiotic	multidrug	antibiotic efflux	antibiotic efflux	efrA	k__Bacteria	p__Bacillota	c__Bacilli	o__Lactobacillales	f__Enterococcaceae	g__Enterococcus	s__Enterococcus faecalis
HE7_6417_2	3003551	disinfecting agents and antiseptics	disinfecting agents and antiseptics	antibiotic efflux	antibiotic efflux	emeA	k__Bacteria	p__Bacillota	c__Bacilli	o__Lactobacillales	f__Enterococcaceae	g__Enterococcus	s__Enterococcus faecalis
HE7_7120_3	3002628	aminoglycoside antibiotic	aminoglycoside antibiotic	antibiotic inactivation	antibiotic inactivation	aad(6)	k__Bacteria	p__Bacillota	c__Bacilli	o__Lactobacillales	f__Enterococcaceae	g__Enterococcus	s__Enterococcus faecalis
HE7_7120_8	3002836	lincosamide antibiotic	lincosamide antibiotic	antibiotic inactivation	antibiotic inactivation	lnuB	k__Bacteria	p__Bacillota	c__Bacilli	o__Lactobacillales	f__Enterococcaceae	g__Enterococcus	s__Enterococcus faecalis
HE7_7699_5	3003797	peptide antibiotic	peptide antibiotic	antibiotic target alteration	antibiotic target alteration	Efae_YybT_DAP	k__Bacteria	p__Bacillota	c__Bacilli	o__Lactobacillales	f__Enterococcaceae	g__Enterococcus	s__Enterococcus faecalis
HE7_8199_3	3003357	elfamycin antibiotic	elfamycin antibiotic	antibiotic target alteration	antibiotic target alteration	Cdif_EFTu_ELF	k__Bacteria	p__Bacillota	c__Bacilli	o__Lactobacillales	f__Lactobacillaceae	g__Ligilactobacillus	s__Ligilactobacillus agilis
HE7_8610_1	3000375	lincosamide antibiotic;macrolide antibiotic;streptogramin A antibiotic;streptogramin B antibiotic;streptogramin antibiotic	multidrug	antibiotic target alteration	antibiotic target alteration	ErmB	k__Bacteria	p__Bacillota	c__Bacilli	o__Lactobacillales	f__Enterococcaceae	g__Enterococcus	s__Enterococcus faecalis
HE7_9668_4	3003357	elfamycin antibiotic	elfamycin antibiotic	antibiotic target alteration	antibiotic target alteration	Cdif_EFTu_ELF	k__Bacteria	p__Bacillota	c__Bacilli	o__Lactobacillales	f__Lactobacillaceae	g__Ligilactobacillus	s__Ligilactobacillus agilis
HE8_10016_3	3003805	peptide antibiotic	peptide antibiotic	antibiotic target alteration	antibiotic target alteration	Efae_gshF_DAP	k__Bacteria	p__Bacillota	c__Bacilli	o__Lactobacillales	f__Enterococcaceae	g__Enterococcus	s__Enterococcus faecalis
HE8_10501_1	3003805	peptide antibiotic	peptide antibiotic	antibiotic target alteration	antibiotic target alteration	Efae_gshF_DAP	k__Bacteria	p__Bacillota	c__Bacilli	o__Lactobacillales	f__Enterococcaceae	g__Enterococcus	s__Enterococcus faecalis
HE8_143_1	3002628	aminoglycoside antibiotic	aminoglycoside antibiotic	antibiotic inactivation	antibiotic inactivation	aad(6)	k__Bacteria	p__Bacillota	c__Bacilli	o__Lactobacillales	f__Enterococcaceae	g__Enterococcus	s__Enterococcus faecalis
HE8_14878_6	3000375	lincosamide antibiotic;macrolide antibiotic;streptogramin A antibiotic;streptogramin B antibiotic;streptogramin antibiotic	multidrug	antibiotic target alteration	antibiotic target alteration	ErmB	k__Bacteria	p__Bacillota	c__Bacilli	o__Lactobacillales	f__Enterococcaceae	g__Enterococcus	s__Enterococcus faecalis
HE8_1890_1	3003797	peptide antibiotic	peptide antibiotic	antibiotic target alteration	antibiotic target alteration	Efae_YybT_DAP	k__Bacteria	p__Bacillota	c__Bacilli	o__Lactobacillales	f__Enterococcaceae	g__Enterococcus	s__Enterococcus faecalis
HE8_2424_1	3007073	peptide antibiotic;rifamycin antibiotic	multidrug	antibiotic target alteration;antibiotic target replacement	multiple resistance mechanisms	Bsub_rpoB_RIF	k__Bacteria	p__Bacillota	c__Bacilli	o__Lactobacillales	f__Enterococcaceae	g__Enterococcus	s__Enterococcus cecorum
HE8_4763_1	3000190	tetracycline antibiotic	tetracycline antibiotic	antibiotic target protection	antibiotic target protection	tet(O)	k__Bacteria	p__Bacillota	c__Bacilli	o__Lactobacillales	f__Streptococcaceae	g__Streptococcus	s__Streptococcus suis
HE8_6802_1	3007073	peptide antibiotic;rifamycin antibiotic	multidrug	antibiotic target alteration;antibiotic target replacement	multiple resistance mechanisms	Bsub_rpoB_RIF	k__Bacteria	p__Bacillota	c__Bacilli	o__Lactobacillales	f__Enterococcaceae	g__Enterococcus	s__Enterococcus cecorum
HE8_8437_4	3003311	fluoroquinolone antibiotic	fluoroquinolone antibiotic	antibiotic target alteration	antibiotic target alteration	Spne_parC_FLO	k__Bacteria	p__Bacillota	c__Bacilli	o__Lactobacillales	f__Enterococcaceae	g__Enterococcus	s__Enterococcus casseliflavus
HL1_12294_7	3000375	lincosamide antibiotic;macrolide antibiotic;streptogramin A antibiotic;streptogramin B antibiotic;streptogramin antibiotic	multidrug	antibiotic target alteration	antibiotic target alteration	ErmB	k__Bacteria	p__Bacillota	c__Bacilli	o__Lactobacillales	f__Enterococcaceae	g__Enterococcus	s__Enterococcus faecalis
HL1_24803_3	3000186	tetracycline antibiotic	tetracycline antibiotic	antibiotic target protection	antibiotic target protection	tet(M)	k__Bacteria	p__Bacillota	c__Bacilli	o__Lactobacillales	f__Enterococcaceae	g__Enterococcus	s__Enterococcus faecalis
HL1_38259_2	3003357	elfamycin antibiotic	elfamycin antibiotic	antibiotic target alteration	antibiotic target alteration	Cdif_EFTu_ELF	k__Bacteria	p__Bacillota	c__Bacilli	o__Lactobacillales	f__Lactobacillaceae	g__Ligilactobacillus	s__Ligilactobacillus agilis
HL1_39806_2	3003357	elfamycin antibiotic	elfamycin antibiotic	antibiotic target alteration	antibiotic target alteration	Cdif_EFTu_ELF	k__Bacteria	p__Bacillota	c__Bacilli	o__Lactobacillales	f__Lactobacillaceae	g__Ligilactobacillus	s__Ligilactobacillus agilis
HL1_41600_1	3000186	tetracycline antibiotic	tetracycline antibiotic	antibiotic target protection	antibiotic target protection	tet(M)	k__Bacteria	p__Bacillota	c__Bacilli	o__Lactobacillales	f__Enterococcaceae	g__Enterococcus	s__Enterococcus faecalis
HL1_45313_7	3003357	elfamycin antibiotic	elfamycin antibiotic	antibiotic target alteration	antibiotic target alteration	Cdif_EFTu_ELF	k__Bacteria	p__Bacillota	c__Bacilli	o__Lactobacillales	f__Lactobacillaceae	g__Ligilactobacillus	s__Ligilactobacillus agilis
HL1_53024_1	3003357	elfamycin antibiotic	elfamycin antibiotic	antibiotic target alteration	antibiotic target alteration	Cdif_EFTu_ELF	k__Bacteria	p__Bacillota	c__Bacilli	o__Lactobacillales	f__Lactobacillaceae	g__Ligilactobacillus	s__Ligilactobacillus agilis
HL2_2829_1	3000375	lincosamide antibiotic;macrolide antibiotic;streptogramin A antibiotic;streptogramin B antibiotic;streptogramin antibiotic	multidrug	antibiotic target alteration	antibiotic target alteration	ErmB	k__Bacteria	p__Bacillota	c__Bacilli	o__Lactobacillales	f__Enterococcaceae	g__Enterococcus	s__Enterococcus faecalis
HL2_6791_5	3002628	aminoglycoside antibiotic	aminoglycoside antibiotic	antibiotic inactivation	antibiotic inactivation	aad(6)	k__Bacteria	p__Bacillota	c__Bacilli	o__Lactobacillales	f__Enterococcaceae	g__Enterococcus	s__Enterococcus faecalis
HL2_8064_2	3003208	phosphonic acid antibiotic	phosphonic acid antibiotic	antibiotic inactivation	antibiotic inactivation	FosXCC	k__Bacteria	p__Bacillota	c__Bacilli	o__Lactobacillales	f__Enterococcaceae	g__Enterococcus	s__Enterococcus saigonensis
HL3_15986_4	3002626	aminoglycoside antibiotic	aminoglycoside antibiotic	antibiotic inactivation	antibiotic inactivation	ANT(6)-Ia	k__Bacteria	p__Bacillota	c__Bacilli	o__Lactobacillales	f__Enterococcaceae	g__Enterococcus	s__Enterococcus faecalis
HL3_35297_1	3004470	oxazolidinone antibiotic;phenicol antibiotic;tetracycline antibiotic	multidrug	antibiotic target protection	antibiotic target protection	poxtA	k__Bacteria	p__Bacillota	c__Bacilli	o__Lactobacillales	f__Enterococcaceae	g__Enterococcus	s__Enterococcus hirae
HL3_4280_4	3002626	aminoglycoside antibiotic	aminoglycoside antibiotic	antibiotic inactivation	antibiotic inactivation	ANT(6)-Ia	k__Bacteria	p__Bacillota	c__Bacilli	o__Lactobacillales	f__Enterococcaceae	g__Enterococcus	s__Enterococcus faecalis
HL4_3207_1	3003357	elfamycin antibiotic	elfamycin antibiotic	antibiotic target alteration	antibiotic target alteration	Cdif_EFTu_ELF	k__Bacteria	p__Bacillota	c__Bacilli	o__Lactobacillales	f__Lactobacillaceae	g__Ligilactobacillus	s__Ligilactobacillus agilis
HL4_36165_1	3000186	tetracycline antibiotic	tetracycline antibiotic	antibiotic target protection	antibiotic target protection	tet(M)	k__Bacteria	p__Bacillota	c__Bacilli	o__Lactobacillales	f__Enterococcaceae	g__Enterococcus	s__Enterococcus faecalis
HL4_43806_1	3000186	tetracycline antibiotic	tetracycline antibiotic	antibiotic target protection	antibiotic target protection	tet(M)	k__Bacteria	p__Bacillota	c__Bacilli	o__Lactobacillales	f__Enterococcaceae	g__Enterococcus	s__Enterococcus faecalis
HL5_1113_1	3003357	elfamycin antibiotic	elfamycin antibiotic	antibiotic target alteration	antibiotic target alteration	Cdif_EFTu_ELF	k__Bacteria	p__Bacillota	c__Bacilli	o__Lactobacillales	f__Lactobacillaceae	g__Ligilactobacillus	s__Ligilactobacillus agilis
HL5_11966_1	3003357	elfamycin antibiotic	elfamycin antibiotic	antibiotic target alteration	antibiotic target alteration	Cdif_EFTu_ELF	k__Bacteria	p__Bacillota	c__Bacilli	o__Lactobacillales	f__Lactobacillaceae	g__Ligilactobacillus	s__Ligilactobacillus agilis
HL5_19779_3	3000595	lincosamide antibiotic;macrolide antibiotic;streptogramin A antibiotic;streptogramin B antibiotic;streptogramin antibiotic	multidrug	antibiotic target alteration	antibiotic target alteration	ErmT	k__Bacteria	p__Bacillota	c__Bacilli	o__Lactobacillales	f__Enterococcaceae	g__Enterococcus	s__Enterococcus faecium
HL5_30192_6	3003357	elfamycin antibiotic	elfamycin antibiotic	antibiotic target alteration	antibiotic target alteration	Cdif_EFTu_ELF	k__Bacteria	p__Bacillota	c__Bacilli	o__Lactobacillales	f__Lactobacillaceae	g__Ligilactobacillus	s__Ligilactobacillus agilis
HL5_52997_1	3003357	elfamycin antibiotic	elfamycin antibiotic	antibiotic target alteration	antibiotic target alteration	Cdif_EFTu_ELF	k__Bacteria	p__Bacillota	c__Bacilli	o__Lactobacillales	f__Lactobacillaceae	g__Ligilactobacillus	s__Ligilactobacillus agilis
HL5_66596_1	3003311	fluoroquinolone antibiotic	fluoroquinolone antibiotic	antibiotic target alteration	antibiotic target alteration	Spne_parC_FLO	k__Bacteria	p__Bacillota	c__Bacilli	o__Lactobacillales	f__Enterococcaceae	g__Enterococcus	s__Enterococcus casseliflavus
HL5_70267_4	3002626	aminoglycoside antibiotic	aminoglycoside antibiotic	antibiotic inactivation	antibiotic inactivation	ANT(6)-Ia	k__Bacteria	p__Bacillota	c__Bacilli	o__Lactobacillales	f__Enterococcaceae	g__Enterococcus	s__Enterococcus faecalis
HL6_104_1	3000186	tetracycline antibiotic	tetracycline antibiotic	antibiotic target protection	antibiotic target protection	tet(M)	k__Bacteria	p__Bacillota	c__Bacilli	o__Lactobacillales	f__Enterococcaceae	g__Enterococcus	s__Enterococcus faecalis
HL6_13251_3	3003357	elfamycin antibiotic	elfamycin antibiotic	antibiotic target alteration	antibiotic target alteration	Cdif_EFTu_ELF	k__Bacteria	p__Bacillota	c__Bacilli	o__Lactobacillales	f__Lactobacillaceae	g__Ligilactobacillus	s__Ligilactobacillus agilis
HL6_16097_1	3003357	elfamycin antibiotic	elfamycin antibiotic	antibiotic target alteration	antibiotic target alteration	Cdif_EFTu_ELF	k__Bacteria	p__Bacillota	c__Bacilli	o__Lactobacillales	f__Lactobacillaceae	g__Ligilactobacillus	s__Ligilactobacillus agilis
HL6_16235_3	3002832	pleuromutilin antibiotic;streptogramin A antibiotic;streptogramin antibiotic	multidrug	antibiotic target protection	antibiotic target protection	vgaD	k__Bacteria	p__Bacillota	c__Bacilli	o__Lactobacillales	f__Enterococcaceae	g__Enterococcus	s__Enterococcus faecium
HL6_20454_1	3003311	fluoroquinolone antibiotic	fluoroquinolone antibiotic	antibiotic target alteration	antibiotic target alteration	Spne_parC_FLO	k__Bacteria	p__Bacillota	c__Bacilli	o__Lactobacillales	f__Enterococcaceae	g__Enterococcus	s__Enterococcus casseliflavus
HL6_33947_1	3000614	macrolide antibiotic	macrolide antibiotic	antibiotic efflux	antibiotic efflux	mefE	k__Bacteria	p__Bacillota	c__Bacilli	o__Lactobacillales	f__Streptococcaceae	g__Streptococcus	s__Streptococcus dysgalactiae
HL6_5439_5	3000180	tetracycline antibiotic	tetracycline antibiotic	antibiotic efflux	antibiotic efflux	tetA(P)	k__Bacteria	p__Bacillota	c__Bacilli	o__Lactobacillales	f__Carnobacteriaceae	g__Jeotgalibaca	s__Jeotgalibaca arthritidis
HL6_6499_1	3003970	glycopeptide antibiotic	glycopeptide antibiotic	antibiotic target alteration	antibiotic target alteration	Ddl	k__Bacteria	p__Bacillota	c__Bacilli	o__Lactobacillales	f__Enterococcaceae	g__Enterococcus	s__Enterococcus cecorum
HL6_80_1	3000375	lincosamide antibiotic;macrolide antibiotic;streptogramin A antibiotic;streptogramin B antibiotic;streptogramin antibiotic	multidrug	antibiotic target alteration	antibiotic target alteration	ErmB	k__Bacteria	p__Bacillota	c__Bacilli	o__Lactobacillales	f__Enterococcaceae	g__Enterococcus	s__Enterococcus faecalis
HL7_11288_2	3000614	macrolide antibiotic	macrolide antibiotic	antibiotic efflux	antibiotic efflux	mefE	k__Bacteria	p__Bacillota	c__Bacilli	o__Lactobacillales	f__Streptococcaceae	g__Streptococcus	s__Streptococcus dysgalactiae
HL7_1685_39	3003357	elfamycin antibiotic	elfamycin antibiotic	antibiotic target alteration	antibiotic target alteration	Cdif_EFTu_ELF	k__Bacteria	p__Bacillota	c__Bacilli	o__Lactobacillales	f__Lactobacillaceae	g__Ligilactobacillus	s__Ligilactobacillus agilis
HL8_30628_3	3000179	tetracycline antibiotic	tetracycline antibiotic	antibiotic efflux	antibiotic efflux	tet(L)	k__Bacteria	p__Bacillota	c__Bacilli	o__Lactobacillales	f__Enterococcaceae	g__Enterococcus	s__Enterococcus faecalis
HL8_33494_7	3002626	aminoglycoside antibiotic	aminoglycoside antibiotic	antibiotic inactivation	antibiotic inactivation	ANT(6)-Ia	k__Bacteria	p__Bacillota	c__Bacilli	o__Lactobacillales	f__Enterococcaceae	g__Enterococcus	s__Enterococcus faecalis
HL8_39323_3	3004442	tetracycline antibiotic	tetracycline antibiotic	antibiotic target protection	antibiotic target protection	tet(W/N/W)	k__Bacteria	p__Bacillota	c__Bacilli	o__Lactobacillales	f__Lactobacillaceae	g__Lactobacillus	s__Lactobacillus johnsonii
HL8_45895_4	3000186	tetracycline antibiotic	tetracycline antibiotic	antibiotic target protection	antibiotic target protection	tet(M)	k__Bacteria	p__Bacillota	c__Bacilli	o__Lactobacillales	f__Enterococcaceae	g__Enterococcus	s__Enterococcus faecalis
HL8_9727_6	3003357	elfamycin antibiotic	elfamycin antibiotic	antibiotic target alteration	antibiotic target alteration	Cdif_EFTu_ELF	k__Bacteria	p__Bacillota	c__Bacilli	o__Lactobacillales	f__Lactobacillaceae	g__Ligilactobacillus	s__Ligilactobacillus agilis
HPI1_1502_3	3003311	fluoroquinolone antibiotic	fluoroquinolone antibiotic	antibiotic target alteration	antibiotic target alteration	Spne_parC_FLO	k__Bacteria	p__Bacillota	c__Bacilli	o__Lactobacillales	f__Enterococcaceae	g__Enterococcus	s__Enterococcus casseliflavus
HPI1_5328_1	3003357	elfamycin antibiotic	elfamycin antibiotic	antibiotic target alteration	antibiotic target alteration	Cdif_EFTu_ELF	k__Bacteria	p__Bacillota	c__Bacilli	o__Lactobacillales	f__Lactobacillaceae	g__Ligilactobacillus	s__Ligilactobacillus agilis
HPI1_8900_1	3003296	fluoroquinolone antibiotic;nybomycin-like antibiotic	multidrug	antibiotic target alteration	antibiotic target alteration	Saur_gyrA_FLO	k__Bacteria	p__Bacillota	c__Bacilli	o__Lactobacillales	f__Lactobacillaceae	g__Lactobacillus	s__Lactobacillus amylolyticus
HPI1_9373_5	3003078	peptide antibiotic	peptide antibiotic	antibiotic efflux;antibiotic target alteration	multiple resistance mechanisms	Efac_liaR_DAP	k__Bacteria	p__Bacillota	c__Bacilli	o__Lactobacillales	f__Enterococcaceae	g__Enterococcus	s__Enterococcus cecorum
HPI1_9856_1	3003357	elfamycin antibiotic	elfamycin antibiotic	antibiotic target alteration	antibiotic target alteration	Cdif_EFTu_ELF	k__Bacteria	p__Bacillota	c__Bacilli	o__Lactobacillales	f__Lactobacillaceae	g__Ligilactobacillus	s__Ligilactobacillus agilis
HPI2_16967_10	3000375	lincosamide antibiotic;macrolide antibiotic;streptogramin A antibiotic;streptogramin B antibiotic;streptogramin antibiotic	multidrug	antibiotic target alteration	antibiotic target alteration	ErmB	k__Bacteria	p__Bacillota	c__Bacilli	o__Lactobacillales	f__Enterococcaceae	g__Enterococcus	s__Enterococcus faecalis
HPI2_17987_3	3003357	elfamycin antibiotic	elfamycin antibiotic	antibiotic target alteration	antibiotic target alteration	Cdif_EFTu_ELF	k__Bacteria	p__Bacillota	c__Bacilli	o__Lactobacillales	f__Lactobacillaceae	g__Ligilactobacillus	s__Ligilactobacillus agilis
HPI2_24592_1	3003357	elfamycin antibiotic	elfamycin antibiotic	antibiotic target alteration	antibiotic target alteration	Cdif_EFTu_ELF	k__Bacteria	p__Bacillota	c__Bacilli	o__Lactobacillales	f__Lactobacillaceae	g__Ligilactobacillus	s__Ligilactobacillus agilis
HPI2_37410_14	3003357	elfamycin antibiotic	elfamycin antibiotic	antibiotic target alteration	antibiotic target alteration	Cdif_EFTu_ELF	k__Bacteria	p__Bacillota	c__Bacilli	o__Lactobacillales	f__Lactobacillaceae	g__Ligilactobacillus	s__Ligilactobacillus agilis
HPI2_40979_2	3003357	elfamycin antibiotic	elfamycin antibiotic	antibiotic target alteration	antibiotic target alteration	Cdif_EFTu_ELF	k__Bacteria	p__Bacillota	c__Bacilli	o__Lactobacillales	f__Lactobacillaceae	g__Ligilactobacillus	s__Ligilactobacillus agilis
HPI2_45012_1	3003357	elfamycin antibiotic	elfamycin antibiotic	antibiotic target alteration	antibiotic target alteration	Cdif_EFTu_ELF	k__Bacteria	p__Bacillota	c__Bacilli	o__Lactobacillales	f__Lactobacillaceae	g__Ligilactobacillus	s__Ligilactobacillus agilis
HPI2_850_11	3000375	lincosamide antibiotic;macrolide antibiotic;streptogramin A antibiotic;streptogramin B antibiotic;streptogramin antibiotic	multidrug	antibiotic target alteration	antibiotic target alteration	ErmB	k__Bacteria	p__Bacillota	c__Bacilli	o__Lactobacillales	f__Enterococcaceae	g__Enterococcus	s__Enterococcus faecalis
HPI3_3731_1	3000179	tetracycline antibiotic	tetracycline antibiotic	antibiotic efflux	antibiotic efflux	tet(L)	k__Bacteria	p__Bacillota	c__Bacilli	o__Lactobacillales	f__Enterococcaceae	g__Enterococcus	s__Enterococcus faecalis
HPI3_3731_2	3000186	tetracycline antibiotic	tetracycline antibiotic	antibiotic target protection	antibiotic target protection	tet(M)	k__Bacteria	p__Bacillota	c__Bacilli	o__Lactobacillales	f__Enterococcaceae	g__Enterococcus	s__Enterococcus faecalis
HPI3_8657_3	3007019	phenicol antibiotic	phenicol antibiotic	antibiotic efflux	antibiotic efflux	fexB	k__Bacteria	p__Bacillota	c__Bacilli	o__Lactobacillales	f__Enterococcaceae	g__Enterococcus	s__Enterococcus hirae
HPI4_26569_1	3003357	elfamycin antibiotic	elfamycin antibiotic	antibiotic target alteration	antibiotic target alteration	Cdif_EFTu_ELF	k__Bacteria	p__Bacillota	c__Bacilli	o__Lactobacillales	f__Lactobacillaceae	g__Ligilactobacillus	s__Ligilactobacillus agilis
HPI4_29729_2	3003357	elfamycin antibiotic	elfamycin antibiotic	antibiotic target alteration	antibiotic target alteration	Cdif_EFTu_ELF	k__Bacteria	p__Bacillota	c__Bacilli	o__Lactobacillales	f__Lactobacillaceae	g__Ligilactobacillus	s__Ligilactobacillus agilis
HPI5_14249_2	3003441	lincosamide antibiotic;oxazolidinone antibiotic;phenicol antibiotic;pleuromutilin antibiotic;streptogramin A antibiotic;streptogramin antibiotic	multidrug	antibiotic target alteration	antibiotic target alteration	cfrA	k__Bacteria	p__Bacillota	c__Bacilli	o__Lactobacillales	f__Enterococcaceae	g__Enterococcus	s__Enterococcus hirae
HPI5_28584_1	3003357	elfamycin antibiotic	elfamycin antibiotic	antibiotic target alteration	antibiotic target alteration	Cdif_EFTu_ELF	k__Bacteria	p__Bacillota	c__Bacilli	o__Lactobacillales	f__Lactobacillaceae	g__Ligilactobacillus	s__Ligilactobacillus agilis
HPI5_35299_1	3000179	tetracycline antibiotic	tetracycline antibiotic	antibiotic efflux	antibiotic efflux	tet(L)	k__Bacteria	p__Bacillota	c__Bacilli	o__Lactobacillales	f__Enterococcaceae	g__Enterococcus	s__Enterococcus faecalis
HPI5_37351_6	3003357	elfamycin antibiotic	elfamycin antibiotic	antibiotic target alteration	antibiotic target alteration	Cdif_EFTu_ELF	k__Bacteria	p__Bacillota	c__Bacilli	o__Lactobacillales	f__Lactobacillaceae	g__Ligilactobacillus	s__Ligilactobacillus agilis
HPI5_46401_3	3003357	elfamycin antibiotic	elfamycin antibiotic	antibiotic target alteration	antibiotic target alteration	Cdif_EFTu_ELF	k__Bacteria	p__Bacillota	c__Bacilli	o__Lactobacillales	f__Lactobacillaceae	g__Ligilactobacillus	s__Ligilactobacillus agilis
HPI5_47559_1	3003357	elfamycin antibiotic	elfamycin antibiotic	antibiotic target alteration	antibiotic target alteration	Cdif_EFTu_ELF	k__Bacteria	p__Bacillota	c__Bacilli	o__Lactobacillales	f__Lactobacillaceae	g__Ligilactobacillus	s__Ligilactobacillus agilis
HPI5_60800_1	3003357	elfamycin antibiotic	elfamycin antibiotic	antibiotic target alteration	antibiotic target alteration	Cdif_EFTu_ELF	k__Bacteria	p__Bacillota	c__Bacilli	o__Lactobacillales	f__Lactobacillaceae	g__Ligilactobacillus	s__Ligilactobacillus agilis
HPI5_68723_7	3003357	elfamycin antibiotic	elfamycin antibiotic	antibiotic target alteration	antibiotic target alteration	Cdif_EFTu_ELF	k__Bacteria	p__Bacillota	c__Bacilli	o__Lactobacillales	f__Lactobacillaceae	g__Ligilactobacillus	s__Ligilactobacillus agilis
HPI5_69825_1	3000179	tetracycline antibiotic	tetracycline antibiotic	antibiotic efflux	antibiotic efflux	tet(L)	k__Bacteria	p__Bacillota	c__Bacilli	o__Lactobacillales	f__Enterococcaceae	g__Enterococcus	s__Enterococcus faecalis
HPI6_184_1	3000179	tetracycline antibiotic	tetracycline antibiotic	antibiotic efflux	antibiotic efflux	tet(L)	k__Bacteria	p__Bacillota	c__Bacilli	o__Lactobacillales	f__Enterococcaceae	g__Enterococcus	s__Enterococcus faecalis
HPI7_13546_6	3003357	elfamycin antibiotic	elfamycin antibiotic	antibiotic target alteration	antibiotic target alteration	Cdif_EFTu_ELF	k__Bacteria	p__Bacillota	c__Bacilli	o__Lactobacillales	f__Lactobacillaceae	g__Ligilactobacillus	s__Ligilactobacillus agilis
HPI7_17871_2	3003357	elfamycin antibiotic	elfamycin antibiotic	antibiotic target alteration	antibiotic target alteration	Cdif_EFTu_ELF	k__Bacteria	p__Bacillota	c__Bacilli	o__Lactobacillales	f__Lactobacillaceae	g__Ligilactobacillus	s__Ligilactobacillus agilis
HPI7_29800_1	3003357	elfamycin antibiotic	elfamycin antibiotic	antibiotic target alteration	antibiotic target alteration	Cdif_EFTu_ELF	k__Bacteria	p__Bacillota	c__Bacilli	o__Lactobacillales	f__Lactobacillaceae	g__Ligilactobacillus	s__Ligilactobacillus agilis
HPI7_38533_3	3003357	elfamycin antibiotic	elfamycin antibiotic	antibiotic target alteration	antibiotic target alteration	Cdif_EFTu_ELF	k__Bacteria	p__Bacillota	c__Bacilli	o__Lactobacillales	f__Lactobacillaceae	g__Ligilactobacillus	s__Ligilactobacillus agilis
HPI7_51_1	3003357	elfamycin antibiotic	elfamycin antibiotic	antibiotic target alteration	antibiotic target alteration	Cdif_EFTu_ELF	k__Bacteria	p__Bacillota	c__Bacilli	o__Lactobacillales	f__Lactobacillaceae	g__Ligilactobacillus	s__Ligilactobacillus agilis
HPI7_65852_1	3003357	elfamycin antibiotic	elfamycin antibiotic	antibiotic target alteration	antibiotic target alteration	Cdif_EFTu_ELF	k__Bacteria	p__Bacillota	c__Bacilli	o__Lactobacillales	f__Lactobacillaceae	g__Ligilactobacillus	s__Ligilactobacillus agilis
HPI7_83834_11	3003357	elfamycin antibiotic	elfamycin antibiotic	antibiotic target alteration	antibiotic target alteration	Cdif_EFTu_ELF	k__Bacteria	p__Bacillota	c__Bacilli	o__Lactobacillales	f__Lactobacillaceae	g__Ligilactobacillus	s__Ligilactobacillus agilis
HPI8_1577_7	3003970	glycopeptide antibiotic	glycopeptide antibiotic	antibiotic target alteration	antibiotic target alteration	Ddl	k__Bacteria	p__Bacillota	c__Bacilli	o__Lactobacillales	f__Enterococcaceae	g__Enterococcus	s__Enterococcus cecorum
HPI8_18436_1	3003357	elfamycin antibiotic	elfamycin antibiotic	antibiotic target alteration	antibiotic target alteration	Cdif_EFTu_ELF	k__Bacteria	p__Bacillota	c__Bacilli	o__Lactobacillales	f__Lactobacillaceae	g__Ligilactobacillus	s__Ligilactobacillus agilis
HPI8_291_1	3003296	fluoroquinolone antibiotic;nybomycin-like antibiotic	multidrug	antibiotic target alteration	antibiotic target alteration	Saur_gyrA_FLO	k__Bacteria	p__Bacillota	c__Bacilli	o__Lactobacillales	f__Lactobacillaceae	g__Lactobacillus	s__Lactobacillus amylolyticus
HPI8_4265_1	3002832	pleuromutilin antibiotic;streptogramin A antibiotic;streptogramin antibiotic	multidrug	antibiotic target protection	antibiotic target protection	vgaD	k__Bacteria	p__Bacillota	c__Bacilli	o__Lactobacillales	f__Enterococcaceae	g__Enterococcus	s__Enterococcus faecium
HPI8_5152_1	3003357	elfamycin antibiotic	elfamycin antibiotic	antibiotic target alteration	antibiotic target alteration	Cdif_EFTu_ELF	k__Bacteria	p__Bacillota	c__Bacilli	o__Lactobacillales	f__Lactobacillaceae	g__Ligilactobacillus	s__Ligilactobacillus agilis
HPII1_2844_1	3000375	lincosamide antibiotic;macrolide antibiotic;streptogramin A antibiotic;streptogramin B antibiotic;streptogramin antibiotic	multidrug	antibiotic target alteration	antibiotic target alteration	ErmB	k__Bacteria	p__Bacillota	c__Bacilli	o__Lactobacillales	f__Enterococcaceae	g__Enterococcus	s__Enterococcus faecalis
HPII1_4847_1	3000180	tetracycline antibiotic	tetracycline antibiotic	antibiotic efflux	antibiotic efflux	tetA(P)	k__Bacteria	p__Bacillota	c__Bacilli	o__Lactobacillales	f__Carnobacteriaceae	g__Jeotgalibaca	s__Jeotgalibaca arthritidis
HPII2_4640_1	3000595	lincosamide antibiotic;macrolide antibiotic;streptogramin A antibiotic;streptogramin B antibiotic;streptogramin antibiotic	multidrug	antibiotic target alteration	antibiotic target alteration	ErmT	k__Bacteria	p__Bacillota	c__Bacilli	o__Lactobacillales	f__Enterococcaceae	g__Enterococcus	s__Enterococcus faecium
HPII2_5341_1	3003357	elfamycin antibiotic	elfamycin antibiotic	antibiotic target alteration	antibiotic target alteration	Cdif_EFTu_ELF	k__Bacteria	p__Bacillota	c__Bacilli	o__Lactobacillales	f__Lactobacillaceae	g__Ligilactobacillus	s__Ligilactobacillus agilis
HPII3_10318_5	3003357	elfamycin antibiotic	elfamycin antibiotic	antibiotic target alteration	antibiotic target alteration	Cdif_EFTu_ELF	k__Bacteria	p__Bacillota	c__Bacilli	o__Lactobacillales	f__Lactobacillaceae	g__Ligilactobacillus	s__Ligilactobacillus agilis
HPII3_14543_1	3000567	tetracycline antibiotic	tetracycline antibiotic	antibiotic efflux	antibiotic efflux	tet(40)	k__Bacteria	p__Bacillota	c__Bacilli	o__Lactobacillales	f__Streptococcaceae	g__Streptococcus	s__Streptococcus suis
HPII3_15781_4	3003311	fluoroquinolone antibiotic	fluoroquinolone antibiotic	antibiotic target alteration	antibiotic target alteration	Spne_parC_FLO	k__Bacteria	p__Bacillota	c__Bacilli	o__Lactobacillales	f__Enterococcaceae	g__Enterococcus	s__Enterococcus casseliflavus
HPII3_7228_1	3003357	elfamycin antibiotic	elfamycin antibiotic	antibiotic target alteration	antibiotic target alteration	Cdif_EFTu_ELF	k__Bacteria	p__Bacillota	c__Bacilli	o__Lactobacillales	f__Lactobacillaceae	g__Ligilactobacillus	s__Ligilactobacillus agilis
HPII5_2541_1	3002626	aminoglycoside antibiotic	aminoglycoside antibiotic	antibiotic inactivation	antibiotic inactivation	ANT(6)-Ia	k__Bacteria	p__Bacillota	c__Bacilli	o__Lactobacillales	f__Enterococcaceae	g__Enterococcus	s__Enterococcus faecalis
HPII5_3106_20	3003357	elfamycin antibiotic	elfamycin antibiotic	antibiotic target alteration	antibiotic target alteration	Cdif_EFTu_ELF	k__Bacteria	p__Bacillota	c__Bacilli	o__Lactobacillales	f__Lactobacillaceae	g__Ligilactobacillus	s__Ligilactobacillus agilis
HPII5_4690_1	3002838	lincosamide antibiotic	lincosamide antibiotic	antibiotic inactivation	antibiotic inactivation	lnuD	k__Bacteria	p__Bacillota	c__Bacilli	o__Lactobacillales	f__Enterococcaceae	g__Enterococcus	s__Enterococcus sp. FZMF
HPII5_5818_2	3003357	elfamycin antibiotic	elfamycin antibiotic	antibiotic target alteration	antibiotic target alteration	Cdif_EFTu_ELF	k__Bacteria	p__Bacillota	c__Bacilli	o__Lactobacillales	f__Lactobacillaceae	g__Ligilactobacillus	s__Ligilactobacillus agilis
HPII5_8768_19	3003357	elfamycin antibiotic	elfamycin antibiotic	antibiotic target alteration	antibiotic target alteration	Cdif_EFTu_ELF	k__Bacteria	p__Bacillota	c__Bacilli	o__Lactobacillales	f__Lactobacillaceae	g__Ligilactobacillus	s__Ligilactobacillus agilis
HPII6_1107_1	3000375	lincosamide antibiotic;macrolide antibiotic;streptogramin A antibiotic;streptogramin B antibiotic;streptogramin antibiotic	multidrug	antibiotic target alteration	antibiotic target alteration	ErmB	k__Bacteria	p__Bacillota	c__Bacilli	o__Lactobacillales	f__Enterococcaceae	g__Enterococcus	s__Enterococcus faecalis
HPII6_2823_1	3004470	oxazolidinone antibiotic;phenicol antibiotic;tetracycline antibiotic	multidrug	antibiotic target protection	antibiotic target protection	poxtA	k__Bacteria	p__Bacillota	c__Bacilli	o__Lactobacillales	f__Enterococcaceae	g__Enterococcus	s__Enterococcus hirae
HPII7_8489_1	3000179	tetracycline antibiotic	tetracycline antibiotic	antibiotic efflux	antibiotic efflux	tet(L)	k__Bacteria	p__Bacillota	c__Bacilli	o__Lactobacillales	f__Enterococcaceae	g__Enterococcus	s__Enterococcus faecalis
HPII8_1885_2	3000595	lincosamide antibiotic;macrolide antibiotic;streptogramin A antibiotic;streptogramin B antibiotic;streptogramin antibiotic	multidrug	antibiotic target alteration	antibiotic target alteration	ErmT	k__Bacteria	p__Bacillota	c__Bacilli	o__Lactobacillales	f__Enterococcaceae	g__Enterococcus	s__Enterococcus faecium
HPII8_3565_1	3003357	elfamycin antibiotic	elfamycin antibiotic	antibiotic target alteration	antibiotic target alteration	Cdif_EFTu_ELF	k__Bacteria	p__Bacillota	c__Bacilli	o__Lactobacillales	f__Lactobacillaceae	g__Ligilactobacillus	s__Ligilactobacillus agilis
HPII8_7671_3	3000179	tetracycline antibiotic	tetracycline antibiotic	antibiotic efflux	antibiotic efflux	tet(L)	k__Bacteria	p__Bacillota	c__Bacilli	o__Lactobacillales	f__Enterococcaceae	g__Enterococcus	s__Enterococcus faecalis
HPIII1_15868_2	3003357	elfamycin antibiotic	elfamycin antibiotic	antibiotic target alteration	antibiotic target alteration	Cdif_EFTu_ELF	k__Bacteria	p__Bacillota	c__Bacilli	o__Lactobacillales	f__Lactobacillaceae	g__Ligilactobacillus	s__Ligilactobacillus agilis
HPIII1_19481_1	3004442	tetracycline antibiotic	tetracycline antibiotic	antibiotic target protection	antibiotic target protection	tet(W/N/W)	k__Bacteria	p__Bacillota	c__Bacilli	o__Lactobacillales	f__Lactobacillaceae	g__Lactobacillus	s__Lactobacillus johnsonii
HPIII1_3458_1	3003357	elfamycin antibiotic	elfamycin antibiotic	antibiotic target alteration	antibiotic target alteration	Cdif_EFTu_ELF	k__Bacteria	p__Bacillota	c__Bacilli	o__Lactobacillales	f__Lactobacillaceae	g__Ligilactobacillus	s__Ligilactobacillus agilis
HPIII1_36958_5	3003357	elfamycin antibiotic	elfamycin antibiotic	antibiotic target alteration	antibiotic target alteration	Cdif_EFTu_ELF	k__Bacteria	p__Bacillota	c__Bacilli	o__Lactobacillales	f__Lactobacillaceae	g__Ligilactobacillus	s__Ligilactobacillus agilis
HPIII1_37442_1	3003357	elfamycin antibiotic	elfamycin antibiotic	antibiotic target alteration	antibiotic target alteration	Cdif_EFTu_ELF	k__Bacteria	p__Bacillota	c__Bacilli	o__Lactobacillales	f__Lactobacillaceae	g__Ligilactobacillus	s__Ligilactobacillus agilis
HPIII2_1260_4	3002838	lincosamide antibiotic	lincosamide antibiotic	antibiotic inactivation	antibiotic inactivation	lnuD	k__Bacteria	p__Bacillota	c__Bacilli	o__Lactobacillales	f__Enterococcaceae	g__Enterococcus	s__Enterococcus sp. FZMF
HPIII2_12725_9	3003970	glycopeptide antibiotic	glycopeptide antibiotic	antibiotic target alteration	antibiotic target alteration	Ddl	k__Bacteria	p__Bacillota	c__Bacilli	o__Lactobacillales	f__Enterococcaceae	g__Enterococcus	s__Enterococcus cecorum
HPIII2_14650_11	3000614	macrolide antibiotic	macrolide antibiotic	antibiotic efflux	antibiotic efflux	mefE	k__Bacteria	p__Bacillota	c__Bacilli	o__Lactobacillales	f__Streptococcaceae	g__Streptococcus	s__Streptococcus dysgalactiae
HPIII2_15193_4	3003357	elfamycin antibiotic	elfamycin antibiotic	antibiotic target alteration	antibiotic target alteration	Cdif_EFTu_ELF	k__Bacteria	p__Bacillota	c__Bacilli	o__Lactobacillales	f__Lactobacillaceae	g__Ligilactobacillus	s__Ligilactobacillus agilis
HPIII2_15765_3	3000179	tetracycline antibiotic	tetracycline antibiotic	antibiotic efflux	antibiotic efflux	tet(L)	k__Bacteria	p__Bacillota	c__Bacilli	o__Lactobacillales	f__Enterococcaceae	g__Enterococcus	s__Enterococcus faecalis
HPIII2_16922_6	3003311	fluoroquinolone antibiotic	fluoroquinolone antibiotic	antibiotic target alteration	antibiotic target alteration	Spne_parC_FLO	k__Bacteria	p__Bacillota	c__Bacilli	o__Lactobacillales	f__Enterococcaceae	g__Enterococcus	s__Enterococcus casseliflavus
HPIII2_18313_1	3003357	elfamycin antibiotic	elfamycin antibiotic	antibiotic target alteration	antibiotic target alteration	Cdif_EFTu_ELF	k__Bacteria	p__Bacillota	c__Bacilli	o__Lactobacillales	f__Lactobacillaceae	g__Ligilactobacillus	s__Ligilactobacillus agilis
HPIII2_20452_5	3003296	fluoroquinolone antibiotic;nybomycin-like antibiotic	multidrug	antibiotic target alteration	antibiotic target alteration	Saur_gyrA_FLO	k__Bacteria	p__Bacillota	c__Bacilli	o__Lactobacillales	f__Lactobacillaceae	g__Lactobacillus	s__Lactobacillus amylolyticus
HPIII2_21149_1	3003311	fluoroquinolone antibiotic	fluoroquinolone antibiotic	antibiotic target alteration	antibiotic target alteration	Spne_parC_FLO	k__Bacteria	p__Bacillota	c__Bacilli	o__Lactobacillales	f__Enterococcaceae	g__Enterococcus	s__Enterococcus casseliflavus
HPIII2_2191_9	3003357	elfamycin antibiotic	elfamycin antibiotic	antibiotic target alteration	antibiotic target alteration	Cdif_EFTu_ELF	k__Bacteria	p__Bacillota	c__Bacilli	o__Lactobacillales	f__Lactobacillaceae	g__Ligilactobacillus	s__Ligilactobacillus agilis
HPIII2_25230_3	3002832	pleuromutilin antibiotic;streptogramin A antibiotic;streptogramin antibiotic	multidrug	antibiotic target protection	antibiotic target protection	vgaD	k__Bacteria	p__Bacillota	c__Bacilli	o__Lactobacillales	f__Enterococcaceae	g__Enterococcus	s__Enterococcus faecium
HPIII2_25939_2	3003762	lincosamide antibiotic	lincosamide antibiotic	antibiotic inactivation	antibiotic inactivation	lnuE	k__Bacteria	p__Bacillota	c__Bacilli	o__Lactobacillales	f__Enterococcaceae	g__Enterococcus	s__Enterococcus faecalis
HPIII2_28831_1	3003311	fluoroquinolone antibiotic	fluoroquinolone antibiotic	antibiotic target alteration	antibiotic target alteration	Spne_parC_FLO	k__Bacteria	p__Bacillota	c__Bacilli	o__Lactobacillales	f__Enterococcaceae	g__Enterococcus	s__Enterococcus casseliflavus
HPIII2_29148_1	3002933	glycopeptide antibiotic	glycopeptide antibiotic	antibiotic target alteration	antibiotic target alteration	vanS_in_vanC_cl	k__Bacteria	p__Bacillota	c__Bacilli	o__Lactobacillales	f__Enterococcaceae	g__Enterococcus	s__Enterococcus innesii
HPIII2_5172_2	3002922	glycopeptide antibiotic	glycopeptide antibiotic	antibiotic target alteration	antibiotic target alteration	vanR_in_vanC_cl	k__Bacteria	p__Bacillota	c__Bacilli	o__Lactobacillales	f__Enterococcaceae	g__Enterococcus	s__Enterococcus casseliflavus
HPIII2_6187_3	3003948	fluoroquinolone antibiotic;macrolide antibiotic;rifamycin antibiotic	multidrug	antibiotic efflux	antibiotic efflux	efrA	k__Bacteria	p__Bacillota	c__Bacilli	o__Lactobacillales	f__Enterococcaceae	g__Enterococcus	s__Enterococcus faecalis
HPIII2_89_3	3003078	peptide antibiotic	peptide antibiotic	antibiotic efflux;antibiotic target alteration	multiple resistance mechanisms	Efac_liaR_DAP	k__Bacteria	p__Bacillota	c__Bacilli	o__Lactobacillales	f__Enterococcaceae	g__Enterococcus	s__Enterococcus cecorum
HPIII3_10421_1	3000595	lincosamide antibiotic;macrolide antibiotic;streptogramin A antibiotic;streptogramin B antibiotic;streptogramin antibiotic	multidrug	antibiotic target alteration	antibiotic target alteration	ErmT	k__Bacteria	p__Bacillota	c__Bacilli	o__Lactobacillales	f__Enterococcaceae	g__Enterococcus	s__Enterococcus faecium
HPIII3_3800_1	3000375	lincosamide antibiotic;macrolide antibiotic;streptogramin A antibiotic;streptogramin B antibiotic;streptogramin antibiotic	multidrug	antibiotic target alteration	antibiotic target alteration	ErmB	k__Bacteria	p__Bacillota	c__Bacilli	o__Lactobacillales	f__Enterococcaceae	g__Enterococcus	s__Enterococcus faecalis
HPIII3_4033_2	3007019	phenicol antibiotic	phenicol antibiotic	antibiotic efflux	antibiotic efflux	fexB	k__Bacteria	p__Bacillota	c__Bacilli	o__Lactobacillales	f__Enterococcaceae	g__Enterococcus	s__Enterococcus hirae
HPIII3_6109_1	3000179	tetracycline antibiotic	tetracycline antibiotic	antibiotic efflux	antibiotic efflux	tet(L)	k__Bacteria	p__Bacillota	c__Bacilli	o__Lactobacillales	f__Enterococcaceae	g__Enterococcus	s__Enterococcus faecalis
HPIII4_20182_3	3003311	fluoroquinolone antibiotic	fluoroquinolone antibiotic	antibiotic target alteration	antibiotic target alteration	Spne_parC_FLO	k__Bacteria	p__Bacillota	c__Bacilli	o__Lactobacillales	f__Enterococcaceae	g__Enterococcus	s__Enterococcus casseliflavus
HPIII4_24055_1	3003357	elfamycin antibiotic	elfamycin antibiotic	antibiotic target alteration	antibiotic target alteration	Cdif_EFTu_ELF	k__Bacteria	p__Bacillota	c__Bacilli	o__Lactobacillales	f__Lactobacillaceae	g__Ligilactobacillus	s__Ligilactobacillus agilis
HPIII4_2583_1	3003357	elfamycin antibiotic	elfamycin antibiotic	antibiotic target alteration	antibiotic target alteration	Cdif_EFTu_ELF	k__Bacteria	p__Bacillota	c__Bacilli	o__Lactobacillales	f__Lactobacillaceae	g__Ligilactobacillus	s__Ligilactobacillus agilis
HPIII4_30183_1	3003441	lincosamide antibiotic;oxazolidinone antibiotic;phenicol antibiotic;pleuromutilin antibiotic;streptogramin A antibiotic;streptogramin antibiotic	multidrug	antibiotic target alteration	antibiotic target alteration	cfrA	k__Bacteria	p__Bacillota	c__Bacilli	o__Lactobacillales	f__Enterococcaceae	g__Enterococcus	s__Enterococcus hirae
HPIII5_26428_4	3007073	peptide antibiotic;rifamycin antibiotic	multidrug	antibiotic target alteration;antibiotic target replacement	multiple resistance mechanisms	Bsub_rpoB_RIF	k__Bacteria	p__Bacillota	c__Bacilli	o__Lactobacillales	f__Enterococcaceae	g__Enterococcus	s__Enterococcus cecorum
HPIII5_27876_2	3007073	peptide antibiotic;rifamycin antibiotic	multidrug	antibiotic target alteration;antibiotic target replacement	multiple resistance mechanisms	Bsub_rpoB_RIF	k__Bacteria	p__Bacillota	c__Bacilli	o__Lactobacillales	f__Enterococcaceae	g__Enterococcus	s__Enterococcus cecorum
HPIII5_41406_1	3003357	elfamycin antibiotic	elfamycin antibiotic	antibiotic target alteration	antibiotic target alteration	Cdif_EFTu_ELF	k__Bacteria	p__Bacillota	c__Bacilli	o__Lactobacillales	f__Lactobacillaceae	g__Ligilactobacillus	s__Ligilactobacillus agilis
HPIII5_56000_5	3002836	lincosamide antibiotic	lincosamide antibiotic	antibiotic inactivation	antibiotic inactivation	lnuB	k__Bacteria	p__Bacillota	c__Bacilli	o__Lactobacillales	f__Enterococcaceae	g__Enterococcus	s__Enterococcus faecalis
HPIII5_64912_2	3003357	elfamycin antibiotic	elfamycin antibiotic	antibiotic target alteration	antibiotic target alteration	Cdif_EFTu_ELF	k__Bacteria	p__Bacillota	c__Bacilli	o__Lactobacillales	f__Lactobacillaceae	g__Ligilactobacillus	s__Ligilactobacillus agilis
HPIII6_2131_1	3003357	elfamycin antibiotic	elfamycin antibiotic	antibiotic target alteration	antibiotic target alteration	Cdif_EFTu_ELF	k__Bacteria	p__Bacillota	c__Bacilli	o__Lactobacillales	f__Lactobacillaceae	g__Ligilactobacillus	s__Ligilactobacillus agilis
HPIII6_5884_75	3003357	elfamycin antibiotic	elfamycin antibiotic	antibiotic target alteration	antibiotic target alteration	Cdif_EFTu_ELF	k__Bacteria	p__Bacillota	c__Bacilli	o__Lactobacillales	f__Lactobacillaceae	g__Ligilactobacillus	s__Ligilactobacillus agilis
HPIII6_8925_1	3003357	elfamycin antibiotic	elfamycin antibiotic	antibiotic target alteration	antibiotic target alteration	Cdif_EFTu_ELF	k__Bacteria	p__Bacillota	c__Bacilli	o__Lactobacillales	f__Lactobacillaceae	g__Ligilactobacillus	s__Ligilactobacillus agilis
HPIII6_8978_1	3003357	elfamycin antibiotic	elfamycin antibiotic	antibiotic target alteration	antibiotic target alteration	Cdif_EFTu_ELF	k__Bacteria	p__Bacillota	c__Bacilli	o__Lactobacillales	f__Lactobacillaceae	g__Ligilactobacillus	s__Ligilactobacillus agilis
HPIII7_10917_4	3003357	elfamycin antibiotic	elfamycin antibiotic	antibiotic target alteration	antibiotic target alteration	Cdif_EFTu_ELF	k__Bacteria	p__Bacillota	c__Bacilli	o__Lactobacillales	f__Lactobacillaceae	g__Ligilactobacillus	s__Ligilactobacillus agilis
HPIII7_18854_1	3003296	fluoroquinolone antibiotic;nybomycin-like antibiotic	multidrug	antibiotic target alteration	antibiotic target alteration	Saur_gyrA_FLO	k__Bacteria	p__Bacillota	c__Bacilli	o__Lactobacillales	f__Lactobacillaceae	g__Lactobacillus	s__Lactobacillus amylolyticus
HPIII7_2720_1	3000186	tetracycline antibiotic	tetracycline antibiotic	antibiotic target protection	antibiotic target protection	tet(M)	k__Bacteria	p__Bacillota	c__Bacilli	o__Lactobacillales	f__Enterococcaceae	g__Enterococcus	s__Enterococcus faecalis
HPIII7_4592_1	3003296	fluoroquinolone antibiotic;nybomycin-like antibiotic	multidrug	antibiotic target alteration	antibiotic target alteration	Saur_gyrA_FLO	k__Bacteria	p__Bacillota	c__Bacilli	o__Lactobacillales	f__Lactobacillaceae	g__Lactobacillus	s__Lactobacillus amylolyticus
HPIII8_14889_3	3003357	elfamycin antibiotic	elfamycin antibiotic	antibiotic target alteration	antibiotic target alteration	Cdif_EFTu_ELF	k__Bacteria	p__Bacillota	c__Bacilli	o__Lactobacillales	f__Lactobacillaceae	g__Ligilactobacillus	s__Ligilactobacillus agilis
HPIII8_15627_4	3003357	elfamycin antibiotic	elfamycin antibiotic	antibiotic target alteration	antibiotic target alteration	Cdif_EFTu_ELF	k__Bacteria	p__Bacillota	c__Bacilli	o__Lactobacillales	f__Lactobacillaceae	g__Ligilactobacillus	s__Ligilactobacillus agilis
HPIII8_18008_1	3003296	fluoroquinolone antibiotic;nybomycin-like antibiotic	multidrug	antibiotic target alteration	antibiotic target alteration	Saur_gyrA_FLO	k__Bacteria	p__Bacillota	c__Bacilli	o__Lactobacillales	f__Lactobacillaceae	g__Lactobacillus	s__Lactobacillus amylolyticus
HPIII8_25415_17	3003357	elfamycin antibiotic	elfamycin antibiotic	antibiotic target alteration	antibiotic target alteration	Cdif_EFTu_ELF	k__Bacteria	p__Bacillota	c__Bacilli	o__Lactobacillales	f__Lactobacillaceae	g__Ligilactobacillus	s__Ligilactobacillus agilis
HPIII8_27405_1	3003311	fluoroquinolone antibiotic	fluoroquinolone antibiotic	antibiotic target alteration	antibiotic target alteration	Spne_parC_FLO	k__Bacteria	p__Bacillota	c__Bacilli	o__Lactobacillales	f__Enterococcaceae	g__Enterococcus	s__Enterococcus casseliflavus
HPIII8_354_6	3007124	tetracycline antibiotic	tetracycline antibiotic	antibiotic target protection	antibiotic target protection	tet(W/32/O)	k__Bacteria	p__Bacillota	c__Bacilli	o__Lactobacillales	f__Lactobacillaceae	g__Lactobacillus	s__Lactobacillus crispatus
HPIII8_808_1	3003357	elfamycin antibiotic	elfamycin antibiotic	antibiotic target alteration	antibiotic target alteration	Cdif_EFTu_ELF	k__Bacteria	p__Bacillota	c__Bacilli	o__Lactobacillales	f__Lactobacillaceae	g__Ligilactobacillus	s__Ligilactobacillus agilis
HL6_2019_1	3002983	aminoglycoside antibiotic	aminoglycoside antibiotic	antibiotic efflux	antibiotic efflux	amrB	k__Bacteria	p__Pseudomonadota	c__Alphaproteobacteria	o__Hyphomicrobiales	f__Boseaceae	g__Bosea	s__Bosea sp. F3-2
HE6_11406_3	3003361	elfamycin antibiotic	elfamycin antibiotic	antibiotic target alteration	antibiotic target alteration	Pros_EFTu_GE2A	k__Bacteria	p__Actinomycetota	c__Actinomycetes	o__Geodermatophilales	f__Geodermatophilaceae	g__Blastococcus	s__Blastococcus sp. PRF04-17
HE6_24356_1	3003361	elfamycin antibiotic	elfamycin antibiotic	antibiotic target alteration	antibiotic target alteration	Pros_EFTu_GE2A	k__Bacteria	p__Actinomycetota	c__Actinomycetes	o__Geodermatophilales	f__Geodermatophilaceae	g__Blastococcus	s__Blastococcus sp. PRF04-17
HE7_1968_14	3003361	elfamycin antibiotic	elfamycin antibiotic	antibiotic target alteration	antibiotic target alteration	Pros_EFTu_GE2A	k__Bacteria	p__Actinomycetota	c__Actinomycetes	o__Geodermatophilales	f__Geodermatophilaceae	g__Blastococcus	s__Blastococcus sp. PRF04-17
HL5_20866_6	3003361	elfamycin antibiotic	elfamycin antibiotic	antibiotic target alteration	antibiotic target alteration	Pros_EFTu_GE2A	k__Bacteria	p__Actinomycetota	c__Actinomycetes	o__Geodermatophilales	f__Geodermatophilaceae	g__Blastococcus	s__Blastococcus sp. PRF04-17
HL6_244_3	3003361	elfamycin antibiotic	elfamycin antibiotic	antibiotic target alteration	antibiotic target alteration	Pros_EFTu_GE2A	k__Bacteria	p__Actinomycetota	c__Actinomycetes	o__Geodermatophilales	f__Geodermatophilaceae	g__Blastococcus	s__Blastococcus sp. PRF04-17
HL6_27001_2	3003361	elfamycin antibiotic	elfamycin antibiotic	antibiotic target alteration	antibiotic target alteration	Pros_EFTu_GE2A	k__Bacteria	p__Actinomycetota	c__Actinomycetes	o__Geodermatophilales	f__Geodermatophilaceae	g__Blastococcus	s__Blastococcus sp. PRF04-17
HL6_28021_1	3003361	elfamycin antibiotic	elfamycin antibiotic	antibiotic target alteration	antibiotic target alteration	Pros_EFTu_GE2A	k__Bacteria	p__Actinomycetota	c__Actinomycetes	o__Geodermatophilales	f__Geodermatophilaceae	g__Blastococcus	s__Blastococcus sp. PRF04-17
HL6_30752_16	3003361	elfamycin antibiotic	elfamycin antibiotic	antibiotic target alteration	antibiotic target alteration	Pros_EFTu_GE2A	k__Bacteria	p__Actinomycetota	c__Actinomycetes	o__Geodermatophilales	f__Geodermatophilaceae	g__Blastococcus	s__Blastococcus sp. PRF04-17
HL6_31920_1	3003361	elfamycin antibiotic	elfamycin antibiotic	antibiotic target alteration	antibiotic target alteration	Pros_EFTu_GE2A	k__Bacteria	p__Actinomycetota	c__Actinomycetes	o__Geodermatophilales	f__Geodermatophilaceae	g__Blastococcus	s__Blastococcus sp. PRF04-17
HL6_39573_2	3003361	elfamycin antibiotic	elfamycin antibiotic	antibiotic target alteration	antibiotic target alteration	Pros_EFTu_GE2A	k__Bacteria	p__Actinomycetota	c__Actinomycetes	o__Geodermatophilales	f__Geodermatophilaceae	g__Blastococcus	s__Blastococcus sp. PRF04-17
HL6_5248_12	3003361	elfamycin antibiotic	elfamycin antibiotic	antibiotic target alteration	antibiotic target alteration	Pros_EFTu_GE2A	k__Bacteria	p__Actinomycetota	c__Actinomycetes	o__Geodermatophilales	f__Geodermatophilaceae	g__Blastococcus	s__Blastococcus sp. PRF04-17
HL6_623_1	3003361	elfamycin antibiotic	elfamycin antibiotic	antibiotic target alteration	antibiotic target alteration	Pros_EFTu_GE2A	k__Bacteria	p__Actinomycetota	c__Actinomycetes	o__Geodermatophilales	f__Geodermatophilaceae	g__Blastococcus	s__Blastococcus sp. PRF04-17
HPI2_13157_4	3003361	elfamycin antibiotic	elfamycin antibiotic	antibiotic target alteration	antibiotic target alteration	Pros_EFTu_GE2A	k__Bacteria	p__Actinomycetota	c__Actinomycetes	o__Geodermatophilales	f__Geodermatophilaceae	g__Blastococcus	s__Blastococcus sp. PRF04-17
HPI8_16679_1	3003361	elfamycin antibiotic	elfamycin antibiotic	antibiotic target alteration	antibiotic target alteration	Pros_EFTu_GE2A	k__Bacteria	p__Actinomycetota	c__Actinomycetes	o__Geodermatophilales	f__Geodermatophilaceae	g__Blastococcus	s__Blastococcus sp. PRF04-17
HPI8_23084_2	3003361	elfamycin antibiotic	elfamycin antibiotic	antibiotic target alteration	antibiotic target alteration	Pros_EFTu_GE2A	k__Bacteria	p__Actinomycetota	c__Actinomycetes	o__Geodermatophilales	f__Geodermatophilaceae	g__Blastococcus	s__Blastococcus sp. PRF04-17
HPI8_605_1	3003361	elfamycin antibiotic	elfamycin antibiotic	antibiotic target alteration	antibiotic target alteration	Pros_EFTu_GE2A	k__Bacteria	p__Actinomycetota	c__Actinomycetes	o__Geodermatophilales	f__Geodermatophilaceae	g__Blastococcus	s__Blastococcus sp. PRF04-17
HPII3_3793_1	3003361	elfamycin antibiotic	elfamycin antibiotic	antibiotic target alteration	antibiotic target alteration	Pros_EFTu_GE2A	k__Bacteria	p__Actinomycetota	c__Actinomycetes	o__Geodermatophilales	f__Geodermatophilaceae	g__Blastococcus	s__Blastococcus sp. PRF04-17
HPIII3_3026_7	3003361	elfamycin antibiotic	elfamycin antibiotic	antibiotic target alteration	antibiotic target alteration	Pros_EFTu_GE2A	k__Bacteria	p__Actinomycetota	c__Actinomycetes	o__Geodermatophilales	f__Geodermatophilaceae	g__Blastococcus	s__Blastococcus sp. PRF04-17
HPIII4_14377_19	3003361	elfamycin antibiotic	elfamycin antibiotic	antibiotic target alteration	antibiotic target alteration	Pros_EFTu_GE2A	k__Bacteria	p__Actinomycetota	c__Actinomycetes	o__Geodermatophilales	f__Geodermatophilaceae	g__Blastococcus	s__Blastococcus sp. PRF04-17
HPIII5_5498_4	3003361	elfamycin antibiotic	elfamycin antibiotic	antibiotic target alteration	antibiotic target alteration	Pros_EFTu_GE2A	k__Bacteria	p__Actinomycetota	c__Actinomycetes	o__Geodermatophilales	f__Geodermatophilaceae	g__Blastococcus	s__Blastococcus sp. PRF04-17
HPIII6_10293_1	3003361	elfamycin antibiotic	elfamycin antibiotic	antibiotic target alteration	antibiotic target alteration	Pros_EFTu_GE2A	k__Bacteria	p__Actinomycetota	c__Actinomycetes	o__Geodermatophilales	f__Geodermatophilaceae	g__Blastococcus	s__Blastococcus sp. PRF04-17
HL2_5332_4	3001780	carbapenem;cephalosporin;penam	multidrug	antibiotic inactivation	antibiotic inactivation	OXA-85	k__Bacteria	p__Fusobacteriota	c__Fusobacteriia	o__Fusobacteriales	f__Fusobacteriaceae	g__Fusobacterium	s__Fusobacterium polymorphum
HPI1_4319_3	3001780	carbapenem;cephalosporin;penam	multidrug	antibiotic inactivation	antibiotic inactivation	OXA-85	k__Bacteria	p__Fusobacteriota	c__Fusobacteriia	o__Fusobacteriales	f__Fusobacteriaceae	g__Fusobacterium	s__Fusobacterium polymorphum
HPI2_57353_1	3001780	carbapenem;cephalosporin;penam	multidrug	antibiotic inactivation	antibiotic inactivation	OXA-85	k__Bacteria	p__Fusobacteriota	c__Fusobacteriia	o__Fusobacteriales	f__Fusobacteriaceae	g__Fusobacterium	s__Fusobacterium polymorphum
HPI7_18954_1	3001780	carbapenem;cephalosporin;penam	multidrug	antibiotic inactivation	antibiotic inactivation	OXA-85	k__Bacteria	p__Fusobacteriota	c__Fusobacteriia	o__Fusobacteriales	f__Fusobacteriaceae	g__Fusobacterium	s__Fusobacterium polymorphum
HE2_20051_1	3004683	aminoglycoside antibiotic	aminoglycoside antibiotic	antibiotic inactivation	antibiotic inactivation	aadS	k__Bacteria	p__Bacteroidota	c__Flavobacteriia	o__Flavobacteriales	f__Weeksellaceae	g__Chryseobacterium	s__Chryseobacterium sp. POL2
HE2_31543_4	3001777	carbapenem;cephalosporin;penam	multidrug	antibiotic inactivation	antibiotic inactivation	OXA-347	k__Bacteria	p__Bacteroidota	c__Flavobacteriia	o__Flavobacteriales	f__Flavobacteriaceae	g__Myroides	s__Myroides phaeus
HE2_44032_5	3004608	macrolide antibiotic	macrolide antibiotic	antibiotic inactivation	antibiotic inactivation	EreD	k__Bacteria	p__Bacteroidota	c__Flavobacteriia	o__Flavobacteriales	f__Flavobacteriaceae	g__Myroides	s__Myroides phaeus
HE4_46556_1	3004608	macrolide antibiotic	macrolide antibiotic	antibiotic inactivation	antibiotic inactivation	EreD	k__Bacteria	p__Bacteroidota	c__Flavobacteriia	o__Flavobacteriales	f__Flavobacteriaceae	g__Myroides	s__Myroides phaeus
HE5_4662_2	3007459	glycylcycline;macrolide antibiotic;tetracycline antibiotic	multidrug	antibiotic inactivation	antibiotic inactivation	EstT	k__Bacteria	p__Bacteroidota	c__Flavobacteriia	o__Flavobacteriales	f__Weeksellaceae	g__Ornithobacterium	s__Ornithobacterium rhinotracheale
HL1_8139_2	3003003	cephamycin	cephamycin	antibiotic inactivation	antibiotic inactivation	CfxA3	k__Bacteria	p__Bacteroidota	c__Flavobacteriia	o__Flavobacteriales	f__Flavobacteriaceae	g__Capnocytophaga	s__Capnocytophaga ochracea
HPI1_9425_2	3000197	tetracycline antibiotic	tetracycline antibiotic	antibiotic target protection	antibiotic target protection	tet(36)	k__Bacteria	p__Bacteroidota	c__Flavobacteriia	o__Flavobacteriales	f__Weeksellaceae	g__Chryseobacterium	s__Chryseobacterium sp. POL2
HPI4_13573_6	3002705	phenicol antibiotic	phenicol antibiotic	antibiotic efflux	antibiotic efflux	floR	k__Bacteria	p__Bacteroidota	c__Flavobacteriia	o__Flavobacteriales	f__Flavobacteriaceae	g__Myroides	s__Myroides phaeus
HPI4_13573_7	3007459	glycylcycline;macrolide antibiotic;tetracycline antibiotic	multidrug	antibiotic inactivation	antibiotic inactivation	EstT	k__Bacteria	p__Bacteroidota	c__Flavobacteriia	o__Flavobacteriales	f__Weeksellaceae	g__Ornithobacterium	s__Ornithobacterium rhinotracheale
HPIII1_6024_3	3007459	glycylcycline;macrolide antibiotic;tetracycline antibiotic	multidrug	antibiotic inactivation	antibiotic inactivation	EstT	k__Bacteria	p__Bacteroidota	c__Flavobacteriia	o__Flavobacteriales	f__Weeksellaceae	g__Ornithobacterium	s__Ornithobacterium rhinotracheale
HPIII1_6693_1	3004683	aminoglycoside antibiotic	aminoglycoside antibiotic	antibiotic inactivation	antibiotic inactivation	aadS	k__Bacteria	p__Bacteroidota	c__Flavobacteriia	o__Flavobacteriales	f__Weeksellaceae	g__Chryseobacterium	s__Chryseobacterium sp. POL2
HPIII4_3962_3	3001777	carbapenem;cephalosporin;penam	multidrug	antibiotic inactivation	antibiotic inactivation	OXA-347	k__Bacteria	p__Bacteroidota	c__Flavobacteriia	o__Flavobacteriales	f__Flavobacteriaceae	g__Myroides	s__Myroides phaeus
HPIII7_7903_1	3004720	glycylcycline;tetracycline antibiotic	multidrug	antibiotic inactivation	antibiotic inactivation	tet(X4)	k__Bacteria	p__Bacteroidota	c__Flavobacteriia	o__Flavobacteriales	f__Weeksellaceae	g__Riemerella	s__Riemerella anatipestifer
HE1_3434_14	3002837	lincosamide antibiotic	lincosamide antibiotic	antibiotic inactivation	antibiotic inactivation	lnuC	k__Bacteria	p__Bacillota	c__Clostridia	o__Eubacteriales	f__Christensenellaceae	g__Christensenella	s__Christensenella sp. MSJ-20
HE2_1396_1	3000556	tetracycline antibiotic	tetracycline antibiotic	antibiotic target protection	antibiotic target protection	tet(44)	k__Bacteria	p__Bacillota	c__Clostridia	o__Eubacteriales	f__Clostridiaceae	g__Clostridium	s__Clostridium perfringens
HE2_2506_2	3002665	aminoglycoside antibiotic	aminoglycoside antibiotic	antibiotic target alteration	antibiotic target alteration	npmA	k__Bacteria	p__Bacillota	c__Clostridia	o__Eubacteriales	f__Peptostreptococcaceae	g__Clostridioides	s__Clostridioides difficile
HE2_37175_3	3005023	lincosamide antibiotic;oxazolidinone antibiotic;phenicol antibiotic;streptogramin antibiotic	multidrug	antibiotic target alteration	antibiotic target alteration	cfrE	k__Bacteria	p__Bacillota	c__Clostridia	o__Eubacteriales	f__Clostridiaceae	g__Clostridium	s__Clostridium sp. AF37-7
HE2_7309_6	3000556	tetracycline antibiotic	tetracycline antibiotic	antibiotic target protection	antibiotic target protection	tet(44)	k__Bacteria	p__Bacillota	c__Clostridia	o__Eubacteriales	f__Clostridiaceae	g__Clostridium	s__Clostridium perfringens
HE3_2200_3	3000593	lincosamide antibiotic;macrolide antibiotic;streptogramin A antibiotic;streptogramin B antibiotic;streptogramin antibiotic	multidrug	antibiotic target alteration	antibiotic target alteration	ErmQ	k__Bacteria	p__Bacillota	c__Clostridia	o__Eubacteriales	f__Peptostreptococcaceae	g__Peptacetobacter	s__Peptacetobacter hiranonis
HE3_6903_1	3000195	tetracycline antibiotic	tetracycline antibiotic	antibiotic target protection	antibiotic target protection	tetB(P)	k__Bacteria	p__Bacillota	c__Clostridia	o__Eubacteriales	f__Peptostreptococcaceae	g__Romboutsia	s__Romboutsia sp. CE17
HE4_16805_1	3005023	lincosamide antibiotic;oxazolidinone antibiotic;phenicol antibiotic;streptogramin antibiotic	multidrug	antibiotic target alteration	antibiotic target alteration	cfrE	k__Bacteria	p__Bacillota	c__Clostridia	o__Eubacteriales	f__Clostridiaceae	g__Clostridium	s__Clostridium sp. AF37-7
HE4_26509_3	3000522	lincosamide antibiotic;macrolide antibiotic;streptogramin A antibiotic;streptogramin B antibiotic;streptogramin antibiotic	multidrug	antibiotic target alteration	antibiotic target alteration	ErmG	k__Bacteria	p__Bacillota	c__Clostridia	o__Eubacteriales	f__Maliibacteriaceae	g__Maliibacterium	s__Maliibacterium massiliense
HE4_30533_4	3005023	lincosamide antibiotic;oxazolidinone antibiotic;phenicol antibiotic;streptogramin antibiotic	multidrug	antibiotic target alteration	antibiotic target alteration	cfrE	k__Bacteria	p__Bacillota	c__Clostridia	o__Eubacteriales	f__Clostridiaceae	g__Clostridium	s__Clostridium sp. AF37-7
HE4_43580_2	3000196	tetracycline antibiotic	tetracycline antibiotic	antibiotic target protection	antibiotic target protection	tet(32)	k__Bacteria	p__Bacillota	c__Clostridia	o__Eubacteriales	f__Eubacteriaceae	g__Eubacterium	s__Eubacterium limosum
HE4_45505_8	3000556	tetracycline antibiotic	tetracycline antibiotic	antibiotic target protection	antibiotic target protection	tet(44)	k__Bacteria	p__Bacillota	c__Clostridia	o__Eubacteriales	f__Clostridiaceae	g__Clostridium	s__Clostridium perfringens
HE4_45835_5	3000556	tetracycline antibiotic	tetracycline antibiotic	antibiotic target protection	antibiotic target protection	tet(44)	k__Bacteria	p__Bacillota	c__Clostridia	o__Eubacteriales	f__Clostridiaceae	g__Clostridium	s__Clostridium perfringens
HE5_11069_1	3000556	tetracycline antibiotic	tetracycline antibiotic	antibiotic target protection	antibiotic target protection	tet(44)	k__Bacteria	p__Bacillota	c__Clostridia	o__Eubacteriales	f__Clostridiaceae	g__Clostridium	s__Clostridium perfringens
HE5_7464_8	3000556	tetracycline antibiotic	tetracycline antibiotic	antibiotic target protection	antibiotic target protection	tet(44)	k__Bacteria	p__Bacillota	c__Clostridia	o__Eubacteriales	f__Clostridiaceae	g__Clostridium	s__Clostridium perfringens
HE5_9122_1	3002837	lincosamide antibiotic	lincosamide antibiotic	antibiotic inactivation	antibiotic inactivation	lnuC	k__Bacteria	p__Bacillota	c__Clostridia	o__Eubacteriales	f__Christensenellaceae	g__Christensenella	s__Christensenella sp. MSJ-20
HE6_14187_8	3002837	lincosamide antibiotic	lincosamide antibiotic	antibiotic inactivation	antibiotic inactivation	lnuC	k__Bacteria	p__Bacillota	c__Clostridia	o__Eubacteriales	f__Christensenellaceae	g__Christensenella	s__Christensenella sp. MSJ-20
HE6_24780_3	3005023	lincosamide antibiotic;oxazolidinone antibiotic;phenicol antibiotic;streptogramin antibiotic	multidrug	antibiotic target alteration	antibiotic target alteration	cfrE	k__Bacteria	p__Bacillota	c__Clostridia	o__Eubacteriales	f__Clostridiaceae	g__Clostridium	s__Clostridium sp. AF37-7
HE7_11846_1	3003995	fluoroquinolone antibiotic;nybomycin-like antibiotic	multidrug	antibiotic target alteration	antibiotic target alteration	Cdif_gyrA_FLO	k__Bacteria	p__Bacillota	c__Clostridia	o__Eubacteriales	f__Peptostreptococcaceae	g__Romboutsia	s__Romboutsia ilealis
HE7_13344_2	3000195	tetracycline antibiotic	tetracycline antibiotic	antibiotic target protection	antibiotic target protection	tetB(P)	k__Bacteria	p__Bacillota	c__Clostridia	o__Eubacteriales	f__Peptostreptococcaceae	g__Romboutsia	s__Romboutsia sp. CE17
HE7_5120_14	3003995	fluoroquinolone antibiotic;nybomycin-like antibiotic	multidrug	antibiotic target alteration	antibiotic target alteration	Cdif_gyrA_FLO	k__Bacteria	p__Bacillota	c__Clostridia	o__Eubacteriales	f__Peptostreptococcaceae	g__Romboutsia	s__Romboutsia ilealis
HE7_8683_2	3003995	fluoroquinolone antibiotic;nybomycin-like antibiotic	multidrug	antibiotic target alteration	antibiotic target alteration	Cdif_gyrA_FLO	k__Bacteria	p__Bacillota	c__Clostridia	o__Eubacteriales	f__Peptostreptococcaceae	g__Romboutsia	s__Romboutsia ilealis
HE8_982_6	3003995	fluoroquinolone antibiotic;nybomycin-like antibiotic	multidrug	antibiotic target alteration	antibiotic target alteration	Cdif_gyrA_FLO	k__Bacteria	p__Bacillota	c__Clostridia	o__Eubacteriales	f__Peptostreptococcaceae	g__Romboutsia	s__Romboutsia ilealis
HL1_102_1	3000196	tetracycline antibiotic	tetracycline antibiotic	antibiotic target protection	antibiotic target protection	tet(32)	k__Bacteria	p__Bacillota	c__Clostridia	o__Eubacteriales	f__Eubacteriaceae	g__Eubacterium	s__Eubacterium limosum
HL1_19970_4	3000556	tetracycline antibiotic	tetracycline antibiotic	antibiotic target protection	antibiotic target protection	tet(44)	k__Bacteria	p__Bacillota	c__Clostridia	o__Eubacteriales	f__Clostridiaceae	g__Clostridium	s__Clostridium perfringens
HL3_30691_2	3000196	tetracycline antibiotic	tetracycline antibiotic	antibiotic target protection	antibiotic target protection	tet(32)	k__Bacteria	p__Bacillota	c__Clostridia	o__Eubacteriales	f__Eubacteriaceae	g__Eubacterium	s__Eubacterium limosum
HL3_3833_1	3000196	tetracycline antibiotic	tetracycline antibiotic	antibiotic target protection	antibiotic target protection	tet(32)	k__Bacteria	p__Bacillota	c__Clostridia	o__Eubacteriales	f__Eubacteriaceae	g__Eubacterium	s__Eubacterium limosum
HL3_8773_1	3000196	tetracycline antibiotic	tetracycline antibiotic	antibiotic target protection	antibiotic target protection	tet(32)	k__Bacteria	p__Bacillota	c__Clostridia	o__Eubacteriales	f__Eubacteriaceae	g__Eubacterium	s__Eubacterium limosum
HL3_9540_1	3000522	lincosamide antibiotic;macrolide antibiotic;streptogramin A antibiotic;streptogramin B antibiotic;streptogramin antibiotic	multidrug	antibiotic target alteration	antibiotic target alteration	ErmG	k__Bacteria	p__Bacillota	c__Clostridia	o__Eubacteriales	f__Maliibacteriaceae	g__Maliibacterium	s__Maliibacterium massiliense
HL4_20731_4	3000556	tetracycline antibiotic	tetracycline antibiotic	antibiotic target protection	antibiotic target protection	tet(44)	k__Bacteria	p__Bacillota	c__Clostridia	o__Eubacteriales	f__Clostridiaceae	g__Clostridium	s__Clostridium perfringens
HL4_38998_2	3000196	tetracycline antibiotic	tetracycline antibiotic	antibiotic target protection	antibiotic target protection	tet(32)	k__Bacteria	p__Bacillota	c__Clostridia	o__Eubacteriales	f__Eubacteriaceae	g__Eubacterium	s__Eubacterium limosum
HL5_15960_3	3000196	tetracycline antibiotic	tetracycline antibiotic	antibiotic target protection	antibiotic target protection	tet(32)	k__Bacteria	p__Bacillota	c__Clostridia	o__Eubacteriales	f__Eubacteriaceae	g__Eubacterium	s__Eubacterium limosum
HL5_63771_2	3002867	diaminopyrimidine antibiotic	diaminopyrimidine antibiotic	antibiotic target replacement	antibiotic target replacement	dfrF	k__Bacteria	p__Bacillota	c__Clostridia	o__Eubacteriales	f__Lachnospiraceae	g__Enterocloster	s__Enterocloster bolteae
HL6_20607_3	3003995	fluoroquinolone antibiotic;nybomycin-like antibiotic	multidrug	antibiotic target alteration	antibiotic target alteration	Cdif_gyrA_FLO	k__Bacteria	p__Bacillota	c__Clostridia	o__Eubacteriales	f__Peptostreptococcaceae	g__Romboutsia	s__Romboutsia ilealis
HL6_3191_3	3002687	phenicol antibiotic	phenicol antibiotic	antibiotic inactivation	antibiotic inactivation	catQ	k__Bacteria	p__Bacillota	c__Clostridia	o__Eubacteriales	f__Clostridiaceae	g__Clostridium	s__Clostridium scatologenes
HL7_7779_1	3000556	tetracycline antibiotic	tetracycline antibiotic	antibiotic target protection	antibiotic target protection	tet(44)	k__Bacteria	p__Bacillota	c__Clostridia	o__Eubacteriales	f__Clostridiaceae	g__Clostridium	s__Clostridium perfringens
HL8_11444_2	3000556	tetracycline antibiotic	tetracycline antibiotic	antibiotic target protection	antibiotic target protection	tet(44)	k__Bacteria	p__Bacillota	c__Clostridia	o__Eubacteriales	f__Clostridiaceae	g__Clostridium	s__Clostridium perfringens
HL8_28562_1	3000196	tetracycline antibiotic	tetracycline antibiotic	antibiotic target protection	antibiotic target protection	tet(32)	k__Bacteria	p__Bacillota	c__Clostridia	o__Eubacteriales	f__Eubacteriaceae	g__Eubacterium	s__Eubacterium limosum
HPI2_26767_11	3000556	tetracycline antibiotic	tetracycline antibiotic	antibiotic target protection	antibiotic target protection	tet(44)	k__Bacteria	p__Bacillota	c__Clostridia	o__Eubacteriales	f__Clostridiaceae	g__Clostridium	s__Clostridium perfringens
HPI2_42121_1	3003995	fluoroquinolone antibiotic;nybomycin-like antibiotic	multidrug	antibiotic target alteration	antibiotic target alteration	Cdif_gyrA_FLO	k__Bacteria	p__Bacillota	c__Clostridia	o__Eubacteriales	f__Peptostreptococcaceae	g__Romboutsia	s__Romboutsia ilealis
HPI2_48225_1	3000196	tetracycline antibiotic	tetracycline antibiotic	antibiotic target protection	antibiotic target protection	tet(32)	k__Bacteria	p__Bacillota	c__Clostridia	o__Eubacteriales	f__Eubacteriaceae	g__Eubacterium	s__Eubacterium limosum
HPI3_11131_4	3003773	peptide antibiotic	peptide antibiotic	antibiotic target alteration	antibiotic target alteration	Cper_mprF	k__Bacteria	p__Bacillota	c__Clostridia	o__Eubacteriales	f__Clostridiaceae	g__Clostridium	s__Clostridium sp. 16K-1-R1
HPI4_29094_1	3000196	tetracycline antibiotic	tetracycline antibiotic	antibiotic target protection	antibiotic target protection	tet(32)	k__Bacteria	p__Bacillota	c__Clostridia	o__Eubacteriales	f__Eubacteriaceae	g__Eubacterium	s__Eubacterium limosum
HPI5_25304_5	3002837	lincosamide antibiotic	lincosamide antibiotic	antibiotic inactivation	antibiotic inactivation	lnuC	k__Bacteria	p__Bacillota	c__Clostridia	o__Eubacteriales	f__Christensenellaceae	g__Christensenella	s__Christensenella sp. MSJ-20
HPI5_60299_4	3000196	tetracycline antibiotic	tetracycline antibiotic	antibiotic target protection	antibiotic target protection	tet(32)	k__Bacteria	p__Bacillota	c__Clostridia	o__Eubacteriales	f__Eubacteriaceae	g__Eubacterium	s__Eubacterium limosum
HPII2_4822_2	3000593	lincosamide antibiotic;macrolide antibiotic;streptogramin A antibiotic;streptogramin B antibiotic;streptogramin antibiotic	multidrug	antibiotic target alteration	antibiotic target alteration	ErmQ	k__Bacteria	p__Bacillota	c__Clostridia	o__Eubacteriales	f__Peptostreptococcaceae	g__Peptacetobacter	s__Peptacetobacter hiranonis
HPII3_19859_7	3000556	tetracycline antibiotic	tetracycline antibiotic	antibiotic target protection	antibiotic target protection	tet(44)	k__Bacteria	p__Bacillota	c__Clostridia	o__Eubacteriales	f__Clostridiaceae	g__Clostridium	s__Clostridium perfringens
HPII3_23181_5	3000196	tetracycline antibiotic	tetracycline antibiotic	antibiotic target protection	antibiotic target protection	tet(32)	k__Bacteria	p__Bacillota	c__Clostridia	o__Eubacteriales	f__Eubacteriaceae	g__Eubacterium	s__Eubacterium limosum
HPII5_5345_1	3007119	tetracycline antibiotic	tetracycline antibiotic	antibiotic target protection	antibiotic target protection	tet(O/32/O)	k__Bacteria	p__Bacillota	c__Clostridia	o__Eubacteriales	f__Oscillospiraceae	g__Faecalibacterium	s__Faecalibacterium prausnitzii
HPII5_6298_1	3000195	tetracycline antibiotic	tetracycline antibiotic	antibiotic target protection	antibiotic target protection	tetB(P)	k__Bacteria	p__Bacillota	c__Clostridia	o__Eubacteriales	f__Peptostreptococcaceae	g__Romboutsia	s__Romboutsia sp. CE17
HPII8_2456_6	3003995	fluoroquinolone antibiotic;nybomycin-like antibiotic	multidrug	antibiotic target alteration	antibiotic target alteration	Cdif_gyrA_FLO	k__Bacteria	p__Bacillota	c__Clostridia	o__Eubacteriales	f__Peptostreptococcaceae	g__Romboutsia	s__Romboutsia ilealis
HPII8_4612_1	3003995	fluoroquinolone antibiotic;nybomycin-like antibiotic	multidrug	antibiotic target alteration	antibiotic target alteration	Cdif_gyrA_FLO	k__Bacteria	p__Bacillota	c__Clostridia	o__Eubacteriales	f__Peptostreptococcaceae	g__Romboutsia	s__Romboutsia ilealis
HPIII1_45461_1	3002923	glycopeptide antibiotic	glycopeptide antibiotic	antibiotic target alteration	antibiotic target alteration	vanR_in_vanD_cl	k__Bacteria	p__Bacillota	c__Clostridia	o__Eubacteriales	f__Oscillospiraceae	g__Dysosmobacter	s__Dysosmobacter sp. Marseille-Q4140
HPIII2_10720_5	3003995	fluoroquinolone antibiotic;nybomycin-like antibiotic	multidrug	antibiotic target alteration	antibiotic target alteration	Cdif_gyrA_FLO	k__Bacteria	p__Bacillota	c__Clostridia	o__Eubacteriales	f__Peptostreptococcaceae	g__Romboutsia	s__Romboutsia ilealis
HPIII4_14648_1	3002837	lincosamide antibiotic	lincosamide antibiotic	antibiotic inactivation	antibiotic inactivation	lnuC	k__Bacteria	p__Bacillota	c__Clostridia	o__Eubacteriales	f__Christensenellaceae	g__Christensenella	s__Christensenella sp. MSJ-20
HPIII4_27288_1	3002837	lincosamide antibiotic	lincosamide antibiotic	antibiotic inactivation	antibiotic inactivation	lnuC	k__Bacteria	p__Bacillota	c__Clostridia	o__Eubacteriales	f__Christensenellaceae	g__Christensenella	s__Christensenella sp. MSJ-20
HPIII5_35066_1	3000556	tetracycline antibiotic	tetracycline antibiotic	antibiotic target protection	antibiotic target protection	tet(44)	k__Bacteria	p__Bacillota	c__Clostridia	o__Eubacteriales	f__Clostridiaceae	g__Clostridium	s__Clostridium perfringens
HPIII5_6718_1	3003315	fluoroquinolone antibiotic	fluoroquinolone antibiotic	antibiotic target alteration	antibiotic target alteration	Saur_parE_FLO	k__Bacteria	p__Bacillota	c__Clostridia	o__Eubacteriales	f__Eubacteriales Family XIII. Incertae Sedis	g__	s__[Eubacterium] sulci
HPIII6_2527_1	3002687	phenicol antibiotic	phenicol antibiotic	antibiotic inactivation	antibiotic inactivation	catQ	k__Bacteria	p__Bacillota	c__Clostridia	o__Eubacteriales	f__Clostridiaceae	g__Clostridium	s__Clostridium scatologenes
HPIII6_4843_1	3000556	tetracycline antibiotic	tetracycline antibiotic	antibiotic target protection	antibiotic target protection	tet(44)	k__Bacteria	p__Bacillota	c__Clostridia	o__Eubacteriales	f__Clostridiaceae	g__Clostridium	s__Clostridium perfringens
HPIII6_6412_1	3003995	fluoroquinolone antibiotic;nybomycin-like antibiotic	multidrug	antibiotic target alteration	antibiotic target alteration	Cdif_gyrA_FLO	k__Bacteria	p__Bacillota	c__Clostridia	o__Eubacteriales	f__Peptostreptococcaceae	g__Romboutsia	s__Romboutsia ilealis
HPIII7_1110_3	3003746	oxazolidinone antibiotic;phenicol antibiotic	multidrug	antibiotic target protection	antibiotic target protection	optrA	k__Bacteria	p__Bacillota	c__Clostridia	o__Eubacteriales	f__Clostridiaceae	g__Clostridium	s__Clostridium perfringens
HPIII7_9637_1	3000556	tetracycline antibiotic	tetracycline antibiotic	antibiotic target protection	antibiotic target protection	tet(44)	k__Bacteria	p__Bacillota	c__Clostridia	o__Eubacteriales	f__Clostridiaceae	g__Clostridium	s__Clostridium perfringens
HE2_20491_3	3007041	lincosamide antibiotic;macrolide antibiotic;streptogramin antibiotic	multidrug	antibiotic target alteration	antibiotic target alteration	Erm(52)	k__Bacteria	p__Bacillota	c__Erysipelotrichia	o__Erysipelotrichales	f__Erysipelotrichaceae	g__Unknown	s__uncultured Erysipelotrichaceae bacterium
HE2_13159_25	3005041	oxazolidinone antibiotic	oxazolidinone antibiotic	antibiotic efflux	antibiotic efflux	mlaF	k__Bacteria	p__Pseudomonadota	c__Gammaproteobacteria	o__Enterobacterales	f__Enterobacteriaceae	g__Shigella	s__Shigella sonnei
HE2_13159_27	3005042	oxazolidinone antibiotic	oxazolidinone antibiotic	antibiotic efflux	antibiotic efflux	mlaD	k__Bacteria	p__Pseudomonadota	c__Gammaproteobacteria	o__Enterobacterales	f__Enterobacteriaceae	g__Shigella	s__Shigella sonnei
HE2_13159_31	3003775	phosphonic acid antibiotic	phosphonic acid antibiotic	antibiotic target alteration	antibiotic target alteration	Ecol_murA_FOF	k__Bacteria	p__Pseudomonadota	c__Gammaproteobacteria	o__Enterobacterales	f__Enterobacteriaceae	g__Escherichia	s__Escherichia coli
HE2_13159_43	3003386	sulfonamide antibiotic;sulfone antibiotic	multidrug	antibiotic target alteration	antibiotic target alteration	Ecol_folP_SLF	k__Bacteria	p__Pseudomonadota	c__Gammaproteobacteria	o__Enterobacterales	f__Enterobacteriaceae	g__Escherichia	s__Escherichia coli
HE2_13897_82	3004127	aminoglycoside antibiotic;fluoroquinolone antibiotic	multidrug	reduced permeability to antibiotic;resistance by absence	multiple resistance mechanisms	Ecol_mipA	k__Bacteria	p__Pseudomonadota	c__Gammaproteobacteria	o__Enterobacterales	f__Enterobacteriaceae	g__Escherichia	s__Escherichia coli
HE2_13982_38	3004045	disinfecting agents and antiseptics;isoniazid-like antibiotic	multidrug	antibiotic target alteration	antibiotic target alteration	Ecol_fabI_MULT	k__Bacteria	p__Pseudomonadota	c__Gammaproteobacteria	o__Enterobacterales	f__Enterobacteriaceae	g__Escherichia	s__Escherichia coli
HE2_15645_31	3005059	aminocoumarin antibiotic;peptide antibiotic;rifamycin antibiotic	multidrug	antibiotic efflux	antibiotic efflux	LptD	k__Bacteria	p__Pseudomonadota	c__Gammaproteobacteria	o__Enterobacterales	f__Enterobacteriaceae	g__Escherichia	s__Escherichia coli
HE2_15700_22	3003288	peptide antibiotic;rifamycin antibiotic	multidrug	antibiotic target alteration;antibiotic target replacement	multiple resistance mechanisms	Ecol_rpoB_RIF	k__Bacteria	p__Pseudomonadota	c__Gammaproteobacteria	o__Enterobacterales	f__Enterobacteriaceae	g__Escherichia	s__Escherichia coli
HE2_16884_12	3003378	cephalosporin;disinfecting agents and antiseptics;fluoroquinolone antibiotic;glycylcycline;penam;phenicol antibiotic;rifamycin antibiotic;tetracycline antibiotic	multidrug	antibiotic efflux;antibiotic target alteration	multiple resistance mechanisms	Ecol_MarR_MULT	k__Bacteria	p__Pseudomonadota	c__Gammaproteobacteria	o__Enterobacterales	f__Enterobacteriaceae	g__Escherichia	s__Escherichia coli
HE2_16884_13	3000263	carbapenem;cephalosporin;cephamycin;disinfecting agents and antiseptics;fluoroquinolone antibiotic;glycylcycline;monobactam;penam;penem;phenicol antibiotic;rifamycin antibiotic;tetracycline antibiotic	multidrug	antibiotic efflux;reduced permeability to antibiotic	multiple resistance mechanisms	marA	k__Bacteria	p__Pseudomonadota	c__Gammaproteobacteria	o__Enterobacterales	f__Enterobacteriaceae	g__Escherichia	s__Escherichia coli
HE2_18101_44	3004049	disinfecting agents and antiseptics	disinfecting agents and antiseptics	antibiotic target alteration	antibiotic target alteration	Ecol_fabG_TRC	k__Bacteria	p__Pseudomonadota	c__Gammaproteobacteria	o__Enterobacterales	f__Enterobacteriaceae	g__Shigella	s__Shigella sonnei
HE2_18101_7	3003585	macrolide antibiotic;peptide antibiotic	multidrug	antibiotic efflux;antibiotic target alteration;resistance by absence	multiple resistance mechanisms	Kleb_PhoP_CST	k__Bacteria	p__Pseudomonadota	c__Gammaproteobacteria	o__Enterobacterales	f__Enterobacteriaceae	g__Escherichia	s__Escherichia coli
HE2_18101_71	3001216	fluoroquinolone antibiotic	fluoroquinolone antibiotic	antibiotic efflux	antibiotic efflux	mdtH	k__Bacteria	p__Pseudomonadota	c__Gammaproteobacteria	o__Enterobacterales	f__Enterobacteriaceae	g__Escherichia	s__Escherichia coli
HE2_18101_8	3007203	macrolide antibiotic;peptide antibiotic	multidrug	antibiotic efflux;antibiotic target alteration;resistance by absence	multiple resistance mechanisms	Kpne_PhoQ_CST	k__Bacteria	p__Pseudomonadota	c__Gammaproteobacteria	o__Enterobacterales	f__Enterobacteriaceae	g__Escherichia	s__Escherichia coli
HE2_18101_83	3001329	phosphonic acid antibiotic	phosphonic acid antibiotic	antibiotic efflux	antibiotic efflux	mdtG	k__Bacteria	p__Pseudomonadota	c__Gammaproteobacteria	o__Enterobacterales	f__Enterobacteriaceae	g__Escherichia	s__Escherichia coli
HE2_19466_13	3003899	phosphonic acid antibiotic	phosphonic acid antibiotic	antibiotic target alteration	antibiotic target alteration	Ecol_PtsI_FOF	k__Bacteria	p__Pseudomonadota	c__Gammaproteobacteria	o__Enterobacterales	f__Enterobacteriaceae	g__Escherichia	s__Escherichia coli
HE2_19557_45	3000491	aminoglycoside antibiotic	aminoglycoside antibiotic	antibiotic efflux	antibiotic efflux	acrD	k__Bacteria	p__Pseudomonadota	c__Gammaproteobacteria	o__Enterobacterales	f__Enterobacteriaceae	g__Escherichia	s__Escherichia coli
HE2_26762_19	3005047	peptide antibiotic	peptide antibiotic	antibiotic target alteration	antibiotic target alteration	eptB	k__Bacteria	p__Pseudomonadota	c__Gammaproteobacteria	o__Enterobacterales	f__Enterobacteriaceae	g__Escherichia	s__Escherichia coli
HE2_27595_73	3001328	disinfecting agents and antiseptics;tetracycline antibiotic	multidrug	antibiotic efflux	antibiotic efflux	Ecol_mdfA	k__Bacteria	p__Pseudomonadota	c__Gammaproteobacteria	o__Enterobacterales	f__Enterobacteriaceae	g__Escherichia	s__Escherichia coli
[truncated: 498 more rows]

## Sheet: Supplementary table4
Supplementary table 4: the prevalence of representative ARGs
[truncated: 265 more rows]

[truncated: 4 more sheets: Supplementary table5, Supplementary table6, Supplementary table7, Supplementary table8]
